# Supplementary material for: Carbenoid-involved reactions integrated with scaffold-based screening generates a Nav1.7 inhibitor
Source: Commun Chem. 2024 Jun 12;7:135. doi: 10.1038/s42004-024-01213-3 (PMC11169417; doi:10.1038/s42004-024-01213-3)
Supplement: Supplementary file 4 — supplementary data 1 [file 42004_2024_1213_MOESM4_ESM.xlsx]

## Sheet: IV-80mv
Voltage(mV)	Control													C4-20um
-70	-1.57753	-3.19126	-2.94264	-3.03495	-3.39665	-3.23092	-1.28428	-3.82586	-2.87566	-3.17176	-2.97486	-3.22349	-3.24515	-3.15312	-3.60498	-2.28512	-1.44161	-1.91193	-3.649	-3.86424	-1.84719	-4.70064	-1.91615	-3.36036	-2.24879	-3.47214
-65	-2.33321	-2.01674	-2.40155	-3.58623	-3.98037	-3.00266	-2.57236	-2.29826	-2.78803	-2.12359	-2.79206	-4.66109	-3.88808	-2.91474	-3.40571	-2.40632	-2.50373	-1.82588	-2.64467	-3.53904	-2.70795	-4.50113	-1.31287	-3.45884	-2.30507	-4.77511
-60	-2.27121	-3.54615	-2.64978	-3.93475	-2.85193	-2.82005	-3.17611	-4.22595	-2.63907	-3.99435	-2.63036	-7.78226	-3.50099	-2.17806	-2.736	-2.12944	-3.27996	-3.21975	-2.2913	-6.8096	-2.62733	-1.8833	-2.11627	-3.13191	-2.58554	-3.73152
-55	-3.03549	-3.57502	-2.69689	-4.20472	-5.87168	-5.22355	-3.22751	-3.46935	-3.18447	-2.86864	-3.19136	-17.4441	-4.36515	-3.55328	-3.48185	-2.46653	-2.49878	-2.68077	-3.20995	-5.57345	-2.42646	-3.16371	-4.01637	-3.32686	-3.97217	-4.13221
-50	-2.67732	-6.36839	-5.09679	-5.69751	-9.31614	-6.88028	-3.95118	-5.07519	-4.61006	-3.07792	-2.74168	-45.4765	-6.57746	-2.7828	-3.76717	-2.59622	-1.97317	-5.07009	-4.49082	-5.61996	-3.44981	-2.09312	-2.54416	-2.11764	-5.18744	-3.90001
-45	-4.23843	-18.487	-12.9726	-7.72884	-29.8234	-26.2861	-6.76308	-8.4694	-21.3727	-4.28649	-6.86168	-257.421	-20.8355	-3.57773	-6.18899	-7.93161	-2.74959	-12.6503	-7.00103	-6.09793	-8.19497	-2.75762	-2.92815	-4.56121	-8.61785	-5.76436
-40	-6.55289	-1236.59	-57.8345	-20.8614	-1249.78	-857.626	-14.9227	-12.1282	-1197.83	-5.7263	-8.85615	-1234.79	-1175.78	-4.58406	-22.183	-23.258	-2.53486	-54.3529	-17.8203	-9.67214	-26.0181	-11.1622	-2.4597	-11.9626	-26.4918	-7.47455
-35	-17.631	-1270.46	-1157	-86.5882	-1191.12	-822.657	-65.645	-22.0401	-1157.41	-11.2451	-17.6272	-1167.65	-1132.01	-11.5112	-88.9224	-125.898	-4.8776	-809.874	-88.2547	-16.5396	-168.598	-45.3454	-4.02039	-17.0403	-550.836	-22.6761
-30	-59.8788	-1164.27	-1114.7	-764.872	-1140.78	-758.648	-1181.56	-95.0461	-1090.04	-36.1347	-62.4911	-1091.82	-1047.27	-36.3601	-393.511	-433.725	-16.6994	-790.674	-412.798	-59.5564	-552.658	-271.597	-12.6315	-32.5294	-740.797	-72.958
-25	-1400.38	-1127.87	-1061.87	-757.256	-1110.81	-709.714	-1107.97	-1099.1	-1050.39	-1168.21	-1589.81	-1019.37	-978.203	-126.348	-493.015	-487.935	-745.546	-771.61	-475.04	-832.464	-597.44	-301.51	-139.582	-122.728	-735.968	-233.917
-20	-1320.83	-1022.2	-1043.54	-732.5	-903.217	-660.413	-1034.19	-1034.77	-979.248	-1279.22	-1520.48	-945.379	-941.808	-278.649	-525.37	-492.667	-809.866	-729.89	-532.292	-849.463	-587.032	-284.451	-554.343	-512.368	-719.291	-307.921
-15	-1245.7	-947.243	-949.012	-690.723	-958.276	-607.521	-960.559	-982.28	-926.23	-1247.89	-1442.89	-873.623	-880.727	-379.486	-579.901	-474.489	-785.139	-688.352	-475.462	-843.458	-608.178	-312.479	-548.878	-966.659	-705.461	-338.101
-10	-1151.23	-907.901	-920.455	-679.4	-894.831	-557.414	-879.392	-908.791	-837.066	-1185.19	-1366.8	-805.413	-798.459	-431.019	-522.562	-451.263	-753.792	-680.394	-492.064	-811.953	-542.588	-291.931	-530.493	-972.856	-647.609	-359.141
-5	-1062.04	-834.995	-811.107	-636.494	-809.154	-516.534	-820.339	-842.186	-762.747	-1100.7	-1277.21	-741.385	-735.032	-475.571	-497.609	-458.685	-709.826	-618.428	-435.877	-766.977	-518.597	-270.154	-509.409	-951.531	-632.85	-374.269
0	-982.765	-739.84	-751.738	-580.707	-741.74	-454.042	-749.176	-780.102	-690.506	-1018.1	-1186.21	-673.726	-684.176	-468.809	-491.332	-392.949	-665.575	-577.018	-408.51	-726.705	-482.923	-247.8	-478.557	-931.533	-567.794	-345.486
5	-895.333	-690.226	-689.719	-516.532	-677.716	-403.821	-682.406	-708.32	-633.51	-943.898	-1096.33	-604.483	-606.595	-448.616	-460.268	-363.885	-621.934	-534.16	-398.332	-679.751	-451.096	-213.89	-445.33	-886.708	-525.795	-330.527
10	-812.127	-621.553	-657.534	-463.461	-630.441	-354.229	-617.634	-647.543	-578.24	-855.336	-1004.33	-538.5	-546.656	-425.157	-393.392	-323.389	-570.617	-488.322	-340.419	-624.927	-425.99	-188.133	-412.811	-826.915	-476.262	-383.575
15	-724.844	-538.072	-569.969	-427.64	-565.483	-312.442	-548.117	-580.795	-512.671	-763.55	-912.66	-475.752	-481.061	-389.053	-357.366	-312.316	-520.452	-464.476	-305.367	-570.264	-392.913	-157.011	-378.493	-764.151	-431.05	-346.476
20	-647.338	-471.178	-501.454	-360.872	-487.182	-259.076	-493.851	-509.913	-467.3	-682.726	-825.511	-408.663	-432.713	-316.156	-307.146	-272.139	-471.692	-403.659	-272.024	-512.479	-329.256	-136.938	-340.969	-681.062	-382.791	-267.278
25	-562.231	-404.441	-431.277	-310.808	-439.557	-209.644	-431.497	-446.097	-404.274	-596.702	-732.531	-340.895	-359.532	-282.834	-268.978	-217.681	-418.438	-369.25	-236.11	-461.145	-289.403	-119.764	-302.289	-602.292	-337	-274.406
30	-482.713	-345.855	-370.058	-265.249	-372.872	-166.562	-374.231	-380.341	-329.34	-512.118	-644.759	-275.699	-307.134	-236.959	-216.553	-194.762	-366.915	-315.803	-200.13	-393.05	-250.107	-92.2546	-263.898	-501.029	-298.14	-226.912
35	-404.093	-284.721	-325.679	-213.758	-314.75	-121.147	-324.605	-315.704	-277.472	-427.812	-553.167	-208.651	-249.937	-223.238	-179.151	-146.228	-317.259	-273.279	-165.421	-328.922	-220.615	-79.0251	-225.593	-399.863	-242.22	-186.174
40	-329.453	-227.757	-254.154	-169.834	-249.601	-85.9081	-265.619	-249.372	-205.592	-342.377	-466.442	-144.426	-189.055	-166.839	-143.967	-116.118	-268.049	-228.251	-128.128	-266.918	-169.043	-66.5541	-185.221	-299.229	-196.412	-139.207
45	-248.802	-176.541	-201.231	-136.23	-205.242	-48.9035	-208.311	-188.081	-150.209	-259.643	-373.685	-79.9423	-126.717	-136.704	-94.7941	-72.4077	-212.653	-186.379	-96.8638	-202.913	-126.931	-41.5015	-153.892	-190.118	-150.158	-98.0324
50	-173.575	-126.448	-135.407	-86.6442	-155.809	-22.6841	-158.784	-122.028	-98.1205	-174.891	-287.771	-15.6817	-77.5108	-91.5856	-53.722	-39.7289	-158.276	-148.426	-62.4882	-142.76	-90.386	-31.7077	-116.041	-92.2092	-104.39	-54.3793
55	-99.3019	-86.6977	-78.3999	-57.8707	-107.942	-4.15012	-109.716	-60.6737	-50.6687	-92.8743	-200.784	17.7259	-32.0662	-57.5222	-25.4619	-11.6627	-104.14	-105.892	-34.4573	-82.0143	-51.3517	-19.4994	-86.547	6.0116	-63.4287	-13.2067
60	-25.9805	-46.3699	-30.6645	-23.4148	-69.8395	8.03058	-71.0271	-0.409007	-12.5865	-13.4285	-113.946	16.4957	4.36335	-25.3008	1.83504	7.08079	-51.298	-68.9358	-8.18616	-36.7933	-16.9282	-12.9301	-61.0283	32.1703	-28.9774	15.8333

## Sheet: activation
Voltage(mV)	Control													C4-20um
-70	0.000731798	0.00182782	0.00173236	0.00238466	0.00201609	0.00279205	0.000756706	0.00223953	0.00176761	0.0014601	0.0012196	0.00196952	0.00207122	0.00303202	0.00325417	0.00244985	0.00104872	0.0015911	0.0038927	0.00252353	0.00178285	0.00852511	0.00196413	0.00156256	0.00181953	0.00440353
-65	0.00112554	0.00120186	0.00146993	0.00293051	0.00245551	0.00270657	0.00157549	0.00139939	0.00178358	0.00101588	0.00118819	0.0029694	0.00258401	0.00291324	0.00319895	0.00268476	0.00189039	0.00157648	0.00293378	0.00240014	0.00271559	0.00849645	0.00139634	0.00167394	0.0019378	0.00629997
-60	0.00114118	0.00220247	0.0016889	0.00334924	0.00183142	0.0026564	0.00202521	0.00268089	0.00176	0.00198872	0.00116363	0.00517878	0.00242693	0.00226623	0.00267851	0.00247659	0.00257397	0.00288828	0.00264731	0.00480311	0.00274169	0.00370622	0.00233876	0.00158015	0.0022618	0.00512974
-55	0.00159134	0.0023182	0.00179304	0.00373461	0.00393161	0.00515236	0.00214619	0.0022971	0.00221794	0.00148895	0.00146992	0.0121499	0.00316212	0.00385525	0.0035591	0.0029957	0.00204132	0.00250229	0.00386936	0.00409518	0.00263922	0.00650269	0.00461906	0.00175303	0.00362177	0.00592945
-50	0.0014672	0.0043198	0.00354131	0.00529046	0.00651625	0.00712225	0.00274506	0.00351391	0.00335989	0.0016685	0.00131701	0.0332247	0.0049892	0.0031542	0.00402851	0.00329935	0.00168084	0.00493253	0.00565848	0.00430909	0.00391808	0.00450229	0.00304993	0.0011677	0.00493873	0.00585266
-45	0.00243301	0.0131458	0.00943878	0.00751832	0.0218341	0.0286268	0.00491887	0.00614478	0.0163351	0.0024316	0.00344397	0.197747	0.0165857	0.0042449	0.00693865	0.0105695	0.00244683	0.0128501	0.00923976	0.00488836	0.00973755	0.00622095	0.00366558	0.00263766	0.00858378	0.00906581
-40	0.00394912	0.923946	0.0441639	0.0213075	0.959799	0.985271	0.0113873	0.00924189	0.962347	0.00340662	0.00465377	1	0.984645	0.00570577	0.0261348	0.0325763	0.00236118	0.0577599	0.0246897	0.00812326	0.032414	0.026472	0.00322172	0.00727204	0.0276654	0.0123484
-35	0.0111829	1	0.929546	0.093093	0.961851	1	0.0526838	0.0176844	0.980024	0.00703239	0.00971926	0.999872	1	0.0150673	0.110378	0.18583	0.00476619	0.902288	0.128683	0.0145864	0.220741	0.113353	0.00552156	0.010918	0.604525	0.0394522
-30	0.0400829	0.968182	0.944783	0.868003	0.971218	0.979069	1	0.0805275	0.97559	0.0238175	0.0362421	0.991831	0.978852	0.0501819	0.516113	0.676617	0.0171593	0.925694	0.635177	0.0552915	0.762412	0.717721	0.0182331	0.0220314	0.856612	0.134054
-25	0.992365	0.994056	0.952347	0.909892	1	0.97612	0.991817	0.986371	0.996934	0.813938	0.97242	0.986015	0.97064	0.184411	0.685426	0.8071	0.807729	0.951777	0.773736	0.81585	0.870929	0.84505	0.212317	0.0881512	0.899267	0.455348
-20	0.994287	0.958298	0.993705	0.935135	0.862641	0.972216	0.982457	0.987111	0.989216	0.945217	0.983788	0.977794	0.995904	0.431531	0.777045	0.867239	0.927856	0.951284	0.920891	0.881555	0.907202	0.848667	0.891117	0.391722	0.9317	0.637279
-15	1	0.948418	0.963168	0.940564	0.974588	0.962034	0.972025	1	1	0.981452	0.990885	0.970839	0.996781	0.625904	0.916197	0.892537	0.954397	0.950985	0.877103	0.93012	1	0.996576	0.93549	0.789928	0.972206	0.746938
-10	0.989903	0.97536	1	0.991199	0.973182	0.954956	0.951981	0.991832	0.97047	0.996313	1	0.967021	0.971998	0.760336	0.886036	0.911363	0.975815	1	0.972182	0.955174	0.953118	1	0.962123	0.853775	0.953432	0.850805
-5	0.983151	0.967647	0.947991	1	0.945588	0.963832	0.954664	0.990492	0.954814	0.993697	0.999828	0.967997	0.967973	0.901627	0.91036	1	0.982738	0.970911	0.926991	0.966832	0.97779	0.999422	0.987171	0.901738	1	0.955771
0	0.985211	0.93063	0.950654	0.988345	0.936609	0.930173	0.942546	0.99469	0.939273	0.992504	0.998442	0.963963	0.98126	0.960601	0.975955	0.930679	0.99027	0.972196	0.940685	0.986673	0.982598	0.996426	0.995583	0.959391	0.968172	0.956872
5	0.97873	0.949333	0.950144	0.958997	0.930713	0.917073	0.934304	0.98616	0.943487	1	0.997846	0.956569	0.955068	1	1	0.943316	1	0.971053	1	1	0.996734	0.941967	1	1	0.973567	1

## Sheet: peak
Control	C4-20um
-1400.38	-379.486
-1127.87	-579.901
-1061.87	-474.489
-757.256	-785.139
-1110.81	-688.352
-709.714	-475.462
-1107.97	-843.458
-1099.1	-608.178
-1050.39	-312.479
-1168.21	-548.878
-1589.81	-966.659
-1019.37	-705.461
-978.203	-338.101

## Sheet: inactivation
Voltage(mV)	Control													C4-20um
-120	1	1	0.986884	0.954597	1	1	1	1	1	0.992753	1	1	1	0.935495	0.988646	0.989977	0.99037	0.991927	1	0.985459	0.990934	1	1	0.937401	0.999431	0.959527
-110	0.993532	0.98907	0.987297	1	0.992375	0.998859	0.985242	0.993924	0.997152	1	0.998881	0.996247	0.993973	0.965063	1	1	0.99817	1	0.996664	0.996696	1	0.971484	0.998456	0.966752	1	1
-100	0.98859	0.959112	1	0.945841	0.979794	0.996956	0.969868	0.980147	0.994747	0.990587	0.995308	0.985028	0.978841	1	0.992936	0.992383	0.996458	0.98917	0.950228	1	0.995402	0.921754	0.992074	0.975817	0.998858	0.971844
-90	0.984455	0.927292	0.979139	0.919969	0.963709	0.981763	0.932881	0.974818	0.963965	0.985486	0.992637	0.97801	0.954242	0.948361	0.9669	0.961797	1	0.978157	0.914809	0.993611	0.946567	0.872597	0.98371	0.99361	0.988435	0.965159
-80	0.975321	0.902871	0.935062	0.908586	0.921371	0.951183	0.923754	0.958664	0.899226	0.978206	0.989051	0.968423	0.911904	0.815165	0.87995	0.870913	0.982636	0.920165	0.80676	0.959833	0.90518	0.790909	0.973481	1	0.896191	0.897527
-70	0.964971	0.770682	0.818245	0.735159	0.851271	0.890868	0.876	0.944172	0.78986	0.960326	0.978314	0.958145	0.862601	0.631399	0.710307	0.692987	0.969382	0.763123	0.642123	0.872743	0.750279	0.662301	0.950737	0.991702	0.703077	0.681774
-60	0.956274	0.677362	0.639689	0.523647	0.744206	0.764932	0.785913	0.926369	0.626709	0.934934	0.965742	0.9388	0.756519	0.402224	0.380265	0.418534	0.933551	0.613605	0.372144	0.806853	0.441855	0.387526	0.929215	0.964956	0.448083	0.450733
-50	0.907889	0.427989	0.380456	0.255782	0.543912	0.575474	0.628587	0.910893	0.444077	0.913749	0.943889	0.890428	0.512773	0.188199	0.13804	0.101703	0.915515	0.325396	0.139587	0.75241	0.19477	0.0889893	0.906472	0.957355	0.169283	0.227834
-40	0.815829	0.0618546	0.100915	0.0433903	0.093664	0.0900179	0.392922	0.872158	0.128779	0.883989	0.915768	0.782909	0.0848097	0.0481077	0.0164068	0.0139259	0.895027	0.0454514	0.015655	0.613722	0.0294069	0.00963492	0.893843	0.914405	0.0297776	0.0580728
-30	0.729348	0.0067872	0.00719422	0.00165296	0.00717986	0.0101678	0.0315449	0.595975	0.0158936	0.812369	0.856972	0.598362	0.00804104	0.00668985	0.00378044	0.00201691	0.833513	0.0105773	0.0031723	0.227095	0.00770924	0.00250839	0.823556	0.740035	0.0108826	0.0126838
-20	0.254835	0.00390546	0.00150186	0.00169181	0.00264238	0.00245079	0.00710631	0.0765549	0.00453949	0.330877	0.498268	0.132738	0.00309348	0.00324025	0.00188607	0.00134315	0.0834045	0.00409093	0.00213429	0.022782	0.0025055	0.00229449	0.423486	0.146141	0.0021261	0.00641829
-10	0.00133864	0.00314775	0.00341359	0.00275141	0.00201168	0.00482102	0.00186947	0.00255619	0.00265735	0.00148575	0.00173069	0.00251422	0.00193384	0.00261678	0.00228816	0.00193379	0.00181088	0.00355429	0.00259504	0.00169631	0.00257103	0.00815711	0.00453594	0.00150903	0.00320338	0.00335217
0	0.00486693	0.00568287	0.00325453	0.00571473	0.00418177	0.00951909	0.00378539	0.00538188	0.00619087	0.00573713	0.00510007	0.00640765	0.00807759	0.00313558	0.00834017	0.0051976	0.00550517	0.00369817	0.00549194	0.00232504	0.00395098	0.0170726	0.00391921	0.00542483	0.00332534	0.00519073
10	0.00987966	0.00937472	0.0066467	0.0129164	0.00776274	0.0117367	0.00560454	0.00885274	0.0102039	0.0100631	0.00856395	0.0131725	0.0117293	0.00485583	0.0116315	0.00885517	0.0117671	0.00567364	0.0112805	0.00489483	0.00634085	0.0311312	0.00856258	0.0118918	0.00639863	0.0108675
20	0.0153633	0.0155009	0.0110972	0.021492	0.0143418	0.0222607	0.0108065	0.0123032	0.0172277	0.0126259	0.0106552	0.0195214	0.0178863	0.0069447	0.0157104	0.0121802	0.0164478	0.00910738	0.0218619	0.00713125	0.00956717	0.0439842	0.0117218	0.0183497	0.0105004	0.0160193
