# Supplementary material for: Carbenoid-involved reactions integrated with scaffold-based screening generates a Nav1.7 inhibitor
Source: Commun Chem. 2024 Jun 12;7:135. doi: 10.1038/s42004-024-01213-3 (PMC11169417; doi:10.1038/s42004-024-01213-3)
Supplement: Supplementary file 5 — supplementary data 2 [file 42004_2024_1213_MOESM5_ESM.xlsx]

## Sheet: IV-80mV
	Control																			C4-1μm											C4-20μm												C4-50μm
-70	-1.73	-4.21	-2.79	-3.6	-5.39	-6	-2.33	-4.32	-6.15	-4.06	-7.64	-2.81	-7.59	-5.75	-6.74	-6.33	-3.48	-7.93	-4.62	-8.79	-3.28	-7.55	-8.85	-7.55	-5.56	-6.21	-4.6	-4.84	-6.34	-4.08	-6.94	-4.55	-5.08	-5.69	-6.32	-7.42	-8.59	-3.32	-4.87	-5.76	-4.18	-4.83	-2.47	-7.32	-4.76	-9.32	-7.34	-7.17
-65	-1.98	-3.49	-3.4	-4.74	-5.83	-5.69	-2.45	-5.57	-9.56	-3.86	-3.95	-3.61	-8.3	-5.21	-4.85	-5.8	-3.49	-8.17	-6.46	-11.1	-4.95	-7.72	-8.06	-6.9	-8.24	-6.39	-5.34	-5.1	-6.74	-5.52	-9.72	-5.3	-4.07	-4.35	-5.84	-9.24	-7.56	-4.1	-4.08	-5.56	-5.67	-6.54	-2.96	-9.06	-3.8	-7.17	-5.82	-6.75
-60	-3.31	-2.25	-2.47	-4.66	-6.17	-3.43	-2.19	-6.76	-6.27	-4.4	-11.4	-3.31	-7.69	-5.05	-5.28	-6.89	-3.34	-9.61	-8.55	-11.7	-4.92	-7	-8.44	-7.95	-5.14	-6.52	-7.63	-6.33	-7.12	-5.24	-9.58	-4.95	-6.69	-4.24	-6.72	-9.23	-16.6	-4.72	-4.38	-7.36	-6.98	-8.96	-3.22	-9.65	-8.35	-7.33	-7.35	-7.24
-55	-3.11	-5.31	-3.64	-4.76	-6.36	-5.17	-4.85	-6.5	-8.18	-3.88	-12.9	-6.15	-9.69	-6.12	-5.85	-5.8	-4.51	-8.42	-4.92	-12	-5.46	-7.44	-9.05	-10	-4.09	-5.96	-5.12	-4.39	-6.97	-5.77	-10.1	-6.41	-6.5	-4.68	-5.38	-6.27	-6.13	-3.23	-4.63	-5.92	-6.14	-8.5	-3.27	-10.7	-6.88	-7.41	-5.94	-6.45
-50	-3.75	-2.53	-2.97	-3.83	-6.59	-6.92	-3.3	-8.56	-9.22	-2.64	-23.5	-11.3	-22.4	-14.5	-8.64	-7.11	-4.09	-12.7	-7.74	-11.5	-6.19	-11.5	-12.2	-11.7	-4.8	-7.08	-4.01	-5.29	-7.01	-5.78	-11.5	-5.87	-7.28	-6.28	-8.28	-8.01	-14	-4.86	-4.88	-6.29	-6.54	-6.95	-3.38	-10.8	-6.15	-6.79	-9.74	-6.96
-45	-3.48	-3.35	-2.2	-6.07	-6.24	-8.53	-3.22	-6.86	-12.1	-3.66	-37.8	-22.8	-48.7	-16.6	-13.3	-8.83	-4.08	-8.9	-10.5	-11.2	-5.24	-14.2	-13.5	-13.4	-4.25	-7.74	-4.5	-6.35	-7.13	-6.48	-12.2	-5.63	-9.31	-10.2	-7.6	-6.09	-16.4	-4.6	-5.55	-8.22	-6.68	-10.8	-4.35	-11.4	-5.41	-5.47	-6.8	-7.71
-40	-4.37	-2.49	-5.24	-2.6	-9.5	-9.87	-5.18	-5.18	-12.6	-3.54	-62	-49.8	-800	-25.8	-17.5	-9.01	-3.57	-13.1	-8.32	-17.4	-8.18	-11.7	-20.4	-20	-5	-9.5	-4.01	-6.24	-8.61	-7.35	-13.1	-5.21	-8.73	-10.9	-8.76	-12.5	-8.16	-4.1	-5.51	-8.27	-8.2	-9.83	-4.42	-10.8	-10.2	-5.14	-7.59	-8.63
-35	-4.61	-3.5	-4.04	-2.66	-9.98	-14.2	-9.5	-5.96	-17.1	-2.32	-83	-110	-924	-48	-26	-16.1	-5	-16.7	-11.4	-18.5	-9.41	-13.1	-26.8	-30.2	-5.13	-10.8	-3.79	-6.89	-9.81	-7.7	-14.2	-5.81	-8.16	-20.9	-7.74	-12.3	-11.8	-4.2	-5.93	-8.67	-8.02	-10.4	-3.22	-11.1	-8.65	-5.43	-7.91	-8.25
-30	-6.26	-2.2	-2.23	-1.25	-10.4	-32.3	-19.3	-6.55	-23.3	-2.3	-109	-172	-887	-79.3	-35.4	-28.8	-6.55	-16.8	-20.7	-19.8	-11.4	-12.3	-48.2	-37.9	-8.73	-28.9	-4.52	-6.12	-13.7	-10	-13.6	-5.92	-12.4	-658	-7.7	-19.5	-13.6	-3.82	-4.51	-6.75	-9.33	-13.8	-3.11	-12.7	-7.61	-4.44	-5.9	-7.97
-25	-11	-3.78	-6.13	-0.847	-11.6	-484	-43.9	-6.37	-42.1	-4.07	-659	-214	-839	-916	-57.4	-69.8	-10.4	-24.5	-65.3	-29.8	-18.5	-19.2	-1430	-54.9	-24.7	-101	-14.4	-14.6	-23.1	-18.7	-14.7	-7.77	-21.3	-631	-9.06	-62.2	-8.39	-4.07	-5.32	-8.92	-11.5	-12.3	-3.44	-12.3	-6.31	-5.45	-7.26	-6.98
-20	-21.5	-10.5	-13.1	-2.79	-11.1	-563	-505	-20.3	-165	-6.46	-655	-506	-776	-878	-575	-306	-24	-65.4	-1580	-107	-42.8	-28.8	-1430	-101	-451	-323	-72.8	-45.6	-49.7	-52.1	-14.9	-16	-43.4	-583	-20.2	-250	-12.9	-6.5	-7.41	-6.36	-18.1	-12.7	-4.5	-12.3	-6.29	-6.69	-10.5	-7.43
-15	-83.3	-36.9	-497	-14	-13.8	-555	-481	-1030	-249	-18.4	-621	-572	-717	-818	-549	-1120	-796	-296	-1490	-328	-518	-66.2	-1340	-1090	-482	-520	-211	-158	-114	-121	-14.1	-102	-76.8	-535	-65.2	-310	-9.65	-7.53	-20.1	-8.39	-27.7	-12.2	-8.34	-13.9	-7.66	-20.9	-5.56	-8.23
-10	-568	-867	-620	-66.8	-16.1	-527	-444	-969	-271	-91.8	-580	-561	-662	-758	-509	-1230	-753	-434	-1400	-364	-501	-149	-1230	-1520	-470	-585	-240	-236	-203	-169	-17.5	-443	-97.9	-495	-334	-313	-19.7	-14.1	-78.4	-8.36	-35.2	-13.1	-21.4	-13.7	-13.4	-34	-4.49	-13
-5	-638	-857	-598	-407	-20.9	-494	-403	-911	-262	-358	-541	-540	-593	-699	-470	-1180	-696	-461	-1300	-364	-471	-202	-1130	-1520	-440	-598	-237	-255	-278	-191	-14.4	-478	-116	-452	-411	-306	-29.4	-30.2	-172	-8.31	-42	-11.9	-58.5	-13.1	-19.4	-49.6	-7.14	-7.44
0	-638	-815	-565	-409	-27.8	-450	-361	-850	-249	-421	-495	-507	-540	-643	-425	-1110	-644	-464	-1190	-355	-439	-228	-1020	-1470	-408	-578	-223	-253	-310	-193	-16.7	-475	-120	-407	-422	-276	-44.1	-55.8	-207	-4.71	-45.8	-10.5	-98.7	-14.3	-32.2	-55.6	-6.82	-10.1
5	-614	-761	-521	-399	-27.2	-414	-318	-784	-229	-430	-446	-475	-480	-585	-387	-1030	-606	-443	-1090	-329	-403	-236	-928	-1380	-371	-536	-203	-245	-328	-191	-18.2	-461	-120	-365	-415	-251	-57.1	-78.2	-212	-5.49	-48	-11.2	-121	-14.5	-47	-55.1	-6.78	-7.03
10	-578	-704	-477	-372	-31.7	-370	-275	-724	-205	-422	-395	-438	-425	-526	-345	-968	-561	-416	-992	-308	-365	-236	-827	-1270	-341	-505	-178	-232	-326	-181	-19	-443	-115	-317	-395	-220	-66.9	-92.7	-210	-4.3	-49.7	-9.8	-128	-13.8	-58.5	-54.5	-6.83	-5.34
15	-532	-651	-432	-344	-32.5	-324	-231	-658	-181	-408	-349	-398	-369	-463	-302	-868	-510	-380	-890	-281	-327	-227	-729	-1160	-301	-444	-157	-215	-316	-167	-15.8	-408	-107	-278	-370	-187	-75.9	-100	-197	-3.53	-49.5	-8.9	-130	-12.1	-64.6	-49.7	-5.9	-5.94
20	-481	-595	-383	-309	-30.9	-277	-186	-593	-152	-381	-300	-359	-313	-408	-262	-774	-463	-341	-788	-250	-287	-213	-626	-1050	-261	-395	-129	-195	-297	-147	-17	-378	-100	-238	-340	-156	-73.5	-102	-185	-2.21	-47.9	-10.8	-123	-12.9	-68	-43.1	-6.63	-3.89
25	-425	-529	-334	-266	-28.2	-235	-143	-516	-120	-347	-250	-316	-261	-348	-222	-684	-411	-299	-691	-218	-248	-193	-533	-934	-224	-336	-100	-170	-265	-128	-17.4	-346	-88.2	-199	-303	-125	-70	-98	-166	-0.72	-50.9	-9.19	-116	-13.2	-64.5	-36.1	-5.74	-2.16
30	-368	-463	-284	-226	-21.1	-186	-101	-441	-87.5	-303	-201	-275	-204	-295	-185	-594	-361	-256	-591	-184	-209	-173	-439	-814	-186	-279	-71.3	-149	-231	-110	-15	-309	-74.6	-159	-266	-89.5	-59.2	-89.3	-147	-1.06	-52	-8.12	-106	-13.4	-58.5	-28.8	-6.48	-1.7
35	-307	-394	-235	-182	-18.4	-143	-58.7	-365	-56.1	-261	-150	-231	-148	-235	-146	-511	-311	-206	-495	-149	-167	-147	-346	-701	-148	-218	-42.7	-121	-193	-85.6	-15.9	-270	-60.3	-127	-230	-54.5	-48.7	-80.8	-123	0.234	-51.7	-7.6	-92.7	-13.4	-50.3	-21.5	-3.61	-0.863
40	-247	-319	-183	-133	-10.1	-97.5	-16	-284	-23	-211	-102	-190	-94.3	-185	-110	-426	-262	-158	-400	-114	-125	-118	-252	-582	-112	-154	-10.2	-92.3	-150	-66.3	-15.5	-229	-46.8	-89.3	-191	-11.8	-32.1	-66.8	-99.4	1.49	-50.7	-7.07	-77.6	-11.8	-38.2	-12.9	-5.04	-2.37
45	-185	-244	-131	-83.1	-3.83	-50.2	9.04	-200	5.24	-159	-42.1	-145	-48.2	-128	-71	-336	-212	-110	-303	-69.3	-84.9	-91.2	-161	-468	-71.1	-89.7	8.39	-66.9	-105	-39.6	-15.3	-187	-28.5	-50.8	-150	3.22	-19.5	-49.5	-74.4	2.69	-45.4	-7.96	-62.7	-11.1	-25	-5.59	-3.26	1.97
50	-122	-163	-81.7	-33.1	-0.0828	-2.08	9.18	-119	6.92	-102	14.8	-104	4.66	-73.5	-34.2	-251	-163	-79	-210	-30.2	-44.9	-57.3	-72.1	-358	-33.7	-21	3.42	-38.6	-57.6	-18.2	-14.4	-145	-11	-21.9	-109	5.89	2.1	-32.7	-48.4	4.87	-40.6	-8.06	-45.5	-10.8	-8.23	4.98	-2.35	1.71
55	-58.5	-82.1	-30.9	11.8	1.87	12.1	10.3	-33.8	8.8	-38.7	39.6	-58.1	19.5	-24.4	2.38	-162	-111	-42.6	-117	-2.86	-4.4	-28.3	13.5	-245	2.78	11.3	9.67	-8.46	-12.6	-0.621	-12.7	-100	2.36	1.41	-70.6	12.8	4.63	-15.7	-21.9	5.14	-29.8	-5.12	-27.3	-11.6	1.69	6.08	-1.83	3.56
60	1.88	-3.18	14.7	17.3	2.69	13.5	10.1	24.8	9.87	29.5	45.7	-16.4	20.9	10.1	7.9	-71.9	-63.7	1.5	-31	0.541	5.85	-2.21	23.8	-138	2.85	11.7	13.1	5.89	9.48	-5.8	-12.8	-56.1	3.29	3.97	-27.7	10.7	6.29	2.03	2.29	4.78	-21.8	-6	-10.3	-10.2	7.37	7.72	-0.673	1.65

## Sheet: peak
Control	C4-1μm	C4-20μm	C4-50μm
-659	-1230	-482	-102
-572	-796	-598	-212
-924	-464	-240	-8.92
-1030	-1580	-255	-52
-271	-364	-328	-13.8
-890	-518	-193	-130
-226	-236	-19	-14.5
-61.6	-1430	-478	-68
-916	-1520	-120	-55.6
-575		-658	-10.5
-134		-422	-13
-638		-313
-867		-75.9
-620
-409
-32.5
-563
-505
-430

## Sheet: activation
						Control											C4-1μm											C4-20μm										C4-50μm
-70	0.013	0.094	0.00394	0.00687	0.0188	0.00122	0.00241	0.00225	0.00367	0.0775	0.0057	0.00258	0.00271	0.00259	0.00758	0.00179	0.0111	0.00332	0.0137	0.00368	0.00247	0.00608	0.00464	0.00838	0.00827	0.008	0.00879	0.223	0.00464	0.0171	0.00571	0.00686	0.011	0.0591	0.009	0.0178	0.00981	0.0418	0.246	0.00905	0.0405	0.0637
-65	0.0176	0.102	0.00371	0.00515	0.0219	0.00145	0.00208	0.00285	0.00503	0.0874	0.00562	0.00284	0.00258	0.0027	0.00811	0.0026	0.0145	0.00522	0.0146	0.00349	0.00234	0.00938	0.00498	0.0102	0.00905	0.00886	0.0124	0.322	0.0056	0.0143	0.00455	0.00658	0.0143	0.0542	0.0058	0.0229	0.00856	0.0588	0.342	0.0113	0.0336	0.0511
-60	0.0273	0.0806	0.00375	0.00585	0.0371	0.00252	0.0014	0.00216	0.00516	0.0966	0.00354	0.00265	0.00319	0.00268	0.00994	0.00358	0.016	0.0054	0.0138	0.00382	0.00281	0.0061	0.00529	0.0152	0.0117	0.00976	0.0122	0.326	0.00543	0.0245	0.00464	0.00787	0.0149	0.124	0.00597	0.0275	0.00957	0.075	0.482	0.0127	0.0771	0.0547
-55	0.0225	0.0895	0.00475	0.00678	0.0411	0.00247	0.00343	0.00331	0.0055	0.104	0.00558	0.00614	0.0028	0.00377	0.00909	0.00215	0.017	0.00626	0.0153	0.00428	0.00368	0.00508	0.00506	0.0107	0.00848	0.00997	0.0141	0.355	0.0073	0.0248	0.00535	0.00656	0.0106	0.048	0.00806	0.0197	0.0105	0.0685	0.471	0.0135	0.0665	0.0579
-50	0.0245	0.114	0.0118	0.0105	0.0508	0.00311	0.00171	0.00283	0.00464	0.113	0.00783	0.0044	0.00357	0.00357	0.0143	0.00354	0.0171	0.00743	0.0247	0.00606	0.00448	0.00623	0.0063	0.00879	0.0107	0.0105	0.0148	0.417	0.00696	0.0291	0.00753	0.0105	0.0142	0.115	0.0101	0.0309	0.0116	0.0759	0.397	0.0145	0.0622	0.0557
-45	0.0287	0.141	0.0142	0.0169	0.0267	0.00303	0.00236	0.0022	0.00771	0.113	0.0102	0.00452	0.00464	0.00372	0.0105	0.00502	0.0175	0.0066	0.0318	0.00704	0.00537	0.00579	0.00723	0.0104	0.0135	0.0112	0.0174	0.454	0.00697	0.0391	0.0129	0.0101	0.0114	0.142	0.00988	0.0307	0.0138	0.0808	0.637	0.0195	0.0575	0.0472
-40	0.0354	0.189	0.0232	0.0235	0.0326	0.00399	0.00184	0.00549	0.00347	0.181	0.0124	0.00768	0.00497	0.00341	0.0163	0.00418	0.0285	0.0108	0.0275	0.0112	0.00841	0.00716	0.00934	0.00978	0.0139	0.0142	0.0207	0.504	0.00673	0.0385	0.0145	0.0122	0.0248	0.0741	0.0123	0.0287	0.0144	0.103	0.6	0.0208	0.114	0.0468
-35	0.0514	0.217	0.0456	0.0368	0.0457	0.00442	0.00272	0.00446	0.00375	0.201	0.0189	0.0149	0.00931	0.005	0.0218	0.00605	0.032	0.0132	0.0326	0.0155	0.0133	0.00776	0.0112	0.00978	0.0162	0.0171	0.0229	0.567	0.00786	0.038	0.0294	0.0113	0.0257	0.113	0.0137	0.0309	0.0163	0.106	0.659	0.0159	0.102	0.0524
-30	0.0824	0.193	0.0797	0.053	0.0365	0.00633	0.00181	0.0026	0.00187	0.222	0.0453	0.0324	0.0175	0.00689	0.0231	0.0115	0.0361	0.0169	0.0322	0.0296	0.0175	0.014	0.0318	0.0124	0.0152	0.0251	0.0314	0.559	0.0084	0.0609	0.981	0.0118	0.0433	0.139	0.0304	0.0297	0.0131	0.129	0.903	0.0162	0.0951	0.0455
-25	0.165	0.21	0.978	0.0914	0.0552	0.0118	0.00327	0.00757	0.00134	0.263	0.723	0.0784	0.0449	0.0116	0.0358	0.0386	0.0577	0.029	0.0531	0.931	0.0268	0.042	0.118	0.0422	0.0382	0.045	0.0624	0.628	0.0116	0.112	1	0.0147	0.148	0.0908	0.12	0.0336	0.0163	0.166	0.833	0.0189	0.0839	0.0595
-20	0.364	0.229	1	0.977	0.0555	0.0244	0.00961	0.0173	0.0047	0.268	0.897	0.97	0.208	0.0282	0.102	0.992	0.22	0.0715	0.0846	0.993	0.0522	0.816	0.403	0.229	0.127	0.103	0.185	0.663	0.0252	0.242	0.988	0.0347	0.638	0.149	0.683	0.057	0.0241	0.276	0.893	0.0262	0.0891	0.0783
-15	0.591	0.393	0.998	1	0.119	0.1	0.0361	0.697	0.0253	0.359	0.949	0.998	0.809	0.991	0.49	0.999	0.723	0.926	0.207	1	0.595	0.934	0.694	0.715	0.471	0.252	0.459	0.651	0.17	0.458	0.973	0.119	0.852	0.12	0.847	0.0704	0.0697	0.447	0.897	0.0515	0.116	0.263
-10	0.761	0.492	0.996	0.998	0.431	0.733	0.905	0.932	0.129	0.45	0.974	1	0.947	0.999	0.77	1	0.862	0.962	0.497	0.993	0.889	0.979	0.84	0.883	0.753	0.482	0.688	0.843	0.784	0.629	0.973	0.646	0.933	0.263	0.937	0.141	0.291	0.603	1	0.141	0.22	0.464
-5	0.859	0.663	0.994	0.999	0.771	0.885	0.96	0.969	0.853	0.636	0.989	0.994	0.978	0.988	0.881	0.999	0.929	0.978	0.726	0.987	0.952	0.99	0.931	0.952	0.877	0.713	0.843	0.72	0.9	0.807	0.966	0.851	0.997	0.428	0.98	0.327	0.687	0.764	0.951	0.413	0.344	0.738
0	0.922	0.781	0.999	0.986	0.912	0.956	0.986	0.993	0.935	0.927	0.986	0.983	0.993	0.982	0.96	0.995	0.986	0.993	0.887	0.977	0.987	1	0.981	0.989	0.945	0.864	0.926	0.876	0.957	0.91	0.953	0.939	0.991	0.7	0.968	0.653	0.893	0.89	0.879	0.751	0.623	0.909
5	1	1	0.998	0.988	1	1	1	1	1	1	1	0.966	1	1	1	0.992	1	1	1	0.974	1	0.998	1	1	1	1	1	1	1	1	0.942	1	1	1	1	1	1	1	0.983	1	1	1

## Sheet: inactivation
																C4-1μm											C4-20μm									C4-50μm
-120	0.928	0.964	1	0.98	1	0.998	0.938	0.931	0.972	0.995	0.956	1	0.848	0.919	0.916	0.94	0.997	0.886	0.962	0.991	0.997	0.962	0.967	0.926	0.96	1	0.963	0.985	0.9	0.924	0.991	0.855	0.983	0.865	0.951	0.946	0.871	1
-110	0.952	0.986	1	0.988	1	0.999	1	0.881	0.988	0.997	1	0.965	0.867	0.934	0.922	0.963	1	0.921	0.967	0.985	1	1	0.989	0.925	0.963	1	0.976	0.988	0.902	0.939	1	0.862	0.977	0.903	0.967	1	0.905	0.838
-100	0.961	0.993	0.978	0.989	0.994	0.999	0.978	0.998	0.982	0.988	0.953	0.981	0.893	0.942	0.938	0.978	0.998	0.933	0.969	0.99	0.999	0.966	0.996	0.955	0.974	0.833	0.986	0.976	0.915	0.961	0.973	0.883	0.995	0.934	0.982	0.847	0.949	0.881
-90	0.989	0.991	0.961	0.994	0.989	1	0.986	1	0.988	0.989	0.947	0.982	0.915	0.953	0.95	0.981	0.999	0.954	0.98	0.987	0.986	0.944	1	0.969	0.973	0.726	0.983	1	0.969	0.971	0.944	0.928	0.997	0.961	0.967	0.713	0.966	0.906
-80	0.993	1	0.944	1	0.994	0.998	0.964	0.96	0.992	1	0.93	0.967	0.929	0.968	0.963	0.987	0.992	0.95	0.985	0.991	0.987	0.931	0.998	0.949	1	0.608	0.99	0.973	0.985	0.98	0.93	0.951	0.984	0.975	1	0.623	0.965	0.807
-70	1	0.992	0.927	0.999	0.987	0.995	0.971	0.844	1	0.999	0.934	0.975	0.954	0.987	0.971	1	0.986	0.978	1	0.991	0.982	0.938	0.978	0.977	0.953	0.587	0.997	0.949	0.993	0.988	0.964	1	1	0.986	0.95	0.525	0.987	0.842
-60	0.996	0.997	0.855	1	0.963	0.988	0.905	0.753	0.988	1	0.925	0.966	0.975	1	0.982	0.99	0.981	0.989	0.993	1	0.984	0.946	0.976	0.995	0.917	0.468	0.998	0.955	1	1	0.94	0.993	0.987	1	0.905	0.486	1	0.856
-50	0.947	0.978	0.605	0.993	0.909	0.973	0.733	0.544	0.989	0.985	0.935	0.958	0.988	0.974	0.993	0.976	0.971	1	0.986	0.989	0.969	0.845	0.943	1	0.773	0.328	1	0.839	0.995	1	0.91	0.996	0.859	0.984	0.869	0.41	0.99	0.851
-40	0.713	0.907	0.563	0.979	0.713	0.873	0.37	0.356	0.97	0.923	0.82	0.932	1	0.919	1	0.873	0.955	0.945	0.957	0.962	0.916	0.558	0.822	0.849	0.626	0.275	0.955	0.549	0.968	0.888	0.702	0.888	0.382	0.852	0.601	0.243	0.861	0.695
-30	0.189	0.662	0.353	0.929	0.289	0.472	0.103	0.163	0.836	0.7	0.481	0.734	0.993	0.616	0.984	0.462	0.893	0.65	0.756	0.804	0.616	0.141	0.416	0.388	0.286	0.258	0.698	0.165	0.624	0.424	0.261	0.562	0.0287	0.335	0.277	0.304	0.613	0.435
-20	-0.002	0.125	0.0617	0.444	0.0242	0.0303	0.0279	0.132	0.21	0.0817	0.0785	0.0961	0.728	0.116	0.72	0.0544	0.301	0.117	0.0893	0.186	0.0615	0.00621	0.0383	0.0439	0.0413	0.177	0.0545	0.0248	0.0585	0.0359	0.0244	0.169	-0.00347	0.0472	0.0874	0.149	0.223	0.141
-10	0.00413	0.00419	0.0117	0.00602	0.00675	0.00526	0.0243	0.0984	0.00775	0.0075	0.0223	0.00312	0.00222	0.0126	0.00295	0.0176	0.0057	0.021	0.00496	0.00372	0.00752	0.00731	0.0148	0.0156	0.0145	0.159	0.00533	0.0311	0.00485	0.00776	0.0122	0.0926	0.0124	0.00815	0.0763	0.232	0.0929	0.107
0	0.0302	0.0076	0.0159	0.00864	0.0269	0.00991	0.0361	0.102	0.0121	0.00868	0.0622	0.00364	0.00381	0.0167	0.00776	0.0163	0.00641	0.0287	0.00541	0.00283	0.0124	0.0256	0.0301	0.0264	0.0243	0.127	0.00363	0.0569	0.00908	0.00969	0.0375	0.0714	0.0384	0.00522	0.122	0.203	0.113	0.155
10	0.0605	0.00917	0.0258	0.017	0.0429	0.0169	0.038	0.0707	0.0176	0.0188	0.153	0.00748	0.00507	0.0197	0.0122	0.0366	0.0125	0.0259	0.0108	0.0047	0.02	0.0538	0.053	0.0485	0.0255	0.0833	0.007	0.0648	0.0135	0.0107	0.0564	0.104	0.0737	0.00733	0.0991	0.252	0.102	0.244
20	0.105	0.0135	0.0358	0.0236	0.0556	0.0219	0.0391	0.131	0.0258	0.0265	0.206	0.00819	0.00617	0.0216	0.0189	0.0286	0.0153	0.029	0.0146	0.00731	0.0286	0.0924	0.0872	0.0655	0.0522	0.134	0.00747	0.116	0.0235	0.0116	0.0869	0.202	0.115	0.0104	0.126	0.121	0.196	0.328
