# Supplementary material for: Carbenoid-involved reactions integrated with scaffold-based screening generates a Nav1.7 inhibitor
Source: Commun Chem. 2024 Jun 12;7:135. doi: 10.1038/s42004-024-01213-3 (PMC11169417; doi:10.1038/s42004-024-01213-3)
Supplement: Supplementary file 6 — supplementary data 3 [file 42004_2024_1213_MOESM6_ESM.xlsx]

## Sheet: IV-80mV
							Control													C4-0.1μm									C4-1.0μm									C4-2.0μm									C4-5.0μm
-70	-7.67	-5.72	-5.32	-11.9	-5.59	-6.54	-7.72	-5.19	-3.19	-2.93	-10.4	-4.98	-6.18	-4	-3.61	-4.88	-10.9	-3.92	-6.03	-12.1	-7.03	-6.75	-28.5	-4.76	-6.17	-7.44	-6.53	-0.62	-13	-10.8	-7.36	-6.78	-10.9	-7.09	-5.06	-6.77	-8.02	-5.59	-3.56	-7.17	-7.57	-6.34	-12.8	-6.19	-9.52	-13.7	-8.54	-9.6	-8.36
-65	-6.73	-7.46	-4.52	-8.8	-4.43	-6.3	-10.1	-4.32	-3.4	-3.22	-145	-14.4	-4.23	-4.79	-4.85	-4.94	-11.2	-4.2	-4.23	-13.8	-7.69	-5.31	-8.11	-6.84	-8.31	-6.27	-11.2	-0.601	-7.05	-14.2	-9.42	-6.92	-8.95	-7.8	-6.59	-8.37	-8.03	-7.21	-5.6	-8.57	-4.76	-8.35	-14.6	-6.07	-7.9	-10.1	-11	-9.25	-8.84
-60	-6.79	-5.46	-4.99	-9.09	-4.75	-7.32	-8.9	-5.43	-3.13	-3.25	-26.2	-21	-3.55	-4.45	-3.44	-4.63	-10.7	-5.46	-6.42	-11.8	-8.07	-7.66	-44.7	-8.28	-6.91	-9.64	-11.7	-0.786	-10.7	-11.4	-6.89	-6.64	-11	-4.87	-8.23	-6.62	-8.63	-4.53	-4.39	-7.59	-5.75	-7.37	-11.8	-5.29	-6.24	-15.5	-10	-13.8	-8.5
-55	-7.19	-5.15	-2.69	-7.91	-5.18	-8.95	-8.48	-4.31	-3.97	-3.43	-151	-20.9	-7.41	-3.73	-4.47	-5.76	-11.8	-4.63	-4.91	-14.1	-8.84	-6.81	-36.4	-16.3	-23.3	-6.54	-7.18	-0.636	-10.7	-10	-8.58	-7.58	-13	-9.59	-7.57	-8.73	-9.76	-6.7	-4.89	-4.45	-6.01	-7.5	-15.4	-6.34	-6.78	-10.3	-8.25	-13.4	-11.8
-50	-7.04	-7.26	-4.57	-8.83	-5.36	-10.2	-7.36	-8.63	-3.17	-3.82	-208	-27.4	-17.5	-4.07	-3.52	-8.02	-11.2	-5.47	-6.01	-14.7	-9.42	-21.3	-38.7	-15.2	-24.5	-5.85	-5.92	-0.84	-7.68	-10.2	-9.18	-8.64	-13.6	-11.1	-12.2	-9.47	-6.41	-4.77	-4.39	-8.41	-5.91	-8.44	-16.2	-6.68	-9.56	-10.5	-11.4	-15.9	-11.1
-45	-7.02	-12.6	-10.7	-7.84	-10.3	-11.1	-70	-709	-5.68	-5.84	-917	-36.3	-1030	-7.16	-5.09	-23.9	-12.3	-4.93	-6.88	-10	-9.78	-1020	-215	-63.2	-25.6	-8.41	-9.39	-1.52	-11	-14.5	-12	-9.07	-15	-9.4	-9.28	-8.7	-10.5	-5.71	-4.78	-8.74	-5.83	-8.36	-14.5	-5.79	-8.86	-15.5	-11.2	-14	-12.6
-40	-10.4	-49.4	-757	-14.3	-42.6	-10.2	-78.1	-688	-11.6	-20.6	-899	-847	-1020	-16.9	-8.97	-98.5	-16.9	-6.36	-15.6	-9.9	-16.8	-1130	-214	-65.4	-27.9	-16.7	-101	-30.1	-29.8	-12.9	-21.8	-13.5	-29.9	-10	-7.37	-18.3	-13.1	-7.25	-6.32	-13	-7.77	-10.6	-16	-9.31	-12.9	-15.7	-11.5	-18.1	-11.5
-35	-37.2	-1110	-892	-47	-1290	-13	-76.4	-644	-39.8	-683	-847	-889	-971	-67	-37	-654	-42	-14.8	-45.1	-19.7	-47.3	-1090	-212	-718	-47.2	-46.6	-109	-50.1	-76.4	-29.4	-78.6	-26	-63.5	-20.3	-10.4	-69.7	-28.1	-25.9	-13.4	-12.7	-11.5	-10	-15.4	-13.3	-27.8	-10.4	-11.5	-17.8	-13.5
-30	-849	-1030	-856	-160	-1260	-19	-82.7	-598	-233	-698	-795	-862	-914	-181	-341	-806	-110	-227	-193	-34.6	-122	-1030	-219	-774	-68.9	-304	-137	-49.2	-284	-60.5	-794	-40.5	-131	-74	-25.2	-882	-72.9	-67.2	-44.1	-15.7	-28.4	-9.68	-26.4	-30.2	-85.2	-12.3	-21.2	-25.2	-14.8
-25	-825	-961	-790	-971	-1210	-45.8	-102	-557	-312	-666	-737	-826	-852	-222	-434	-841	-233	-237	-363	-76.8	-274	-969	-225	-771	-236	-591	-319	-46.8	-1210	-116	-796	-58.1	-185	-288	-102	-858	-149	-75	-128	-25.1	-58.8	-13.5	-47	-59.2	-184	-16.3	-58.2	-29.6	-16.8
-20	-774	-884	-709	-1160	-1140	-95.6	-169	-508	-322	-621	-686	-774	-785	-228	-441	-821	-385	-219	-397	-130	-349	-907	-233	-732	-390	-784	-454	-42.9	-1330	-174	-754	-67.2	-220	-379	-190	-818	-260	-78.9	-301	-41.9	-108	-15.5	-76.4	-88.4	-201	-15.8	-133	-37	-31.2
-15	-718	-810	-643	-1160	-1070	-153	-218	-466	-313	-579	-625	-717	-725	-223	-420	-771	-520	-198	-397	-170	-370	-850	-232	-692	-404	-804	-502	-38.7	-1300	-236	-700	-73.6	-233	-377	-203	-764	-370	-85.7	-362	-57.9	-163	-21.9	-111	-108	-194	-27.5	-212	-44.1	-54.6
-10	-657	-730	-590	-1100	-1000	-184	-236	-427	-295	-540	-575	-652	-669	-209	-388	-721	-607	-175	-379	-219	-365	-783	-219	-652	-395	-790	-497	-35.6	-1230	-283	-636	-69.2	-228	-374	-195	-701	-460	-108	-364	-66.8	-217	-22.8	-138	-121	-177	-32.3	-231	-51.1	-91
-5	-588	-657	-534	-1020	-923	-194	-233	-393	-275	-506	-526	-606	-610	-196	-356	-676	-625	-157	-360	-212	-348	-713	-200	-600	-369	-753	-473	-32.8	-1160	-306	-582	-67.4	-222	-357	-180	-642	-515	-120	-344	-71.5	-237	-26.5	-151	-123	-162	-39.7	-228	-56.7	-105
0	-536	-593	-494	-943	-852	-191	-223	-358	-253	-462	-480	-545	-551	-174	-318	-622	-624	-136	-330	-222	-308	-652	-185	-553	-347	-697	-452	-29.4	-1070	-318	-521	-61.3	-205	-327	-167	-577	-521	-124	-315	-74	-251	-31.9	-156	-118	-141	-40.6	-209	-56.5	-114
5	-486	-534	-441	-852	-777	-182	-215	-327	-229	-417	-439	-501	-504	-158	-280	-564	-595	-120	-304	-207	-278	-593	-174	-509	-318	-639	-408	-25.9	-984	-324	-463	-54.5	-184	-309	-154	-509	-516	-124	-284	-71.3	-242	-32.3	-157	-108	-125	-45.8	-193	-52.8	-109
10	-436	-475	-396	-758	-711	-168	-189	-299	-206	-380	-394	-444	-451	-138	-247	-507	-553	-99.1	-270	-182	-247	-534	-154	-463	-284	-580	-371	-22.4	-890	-302	-412	-50.5	-169	-271	-134	-459	-492	-115	-247	-70.8	-234	-31.7	-148	-101	-105	-44	-159	-47.4	-96.8
15	-379	-417	-355	-665	-640	-151	-169	-271	-184	-346	-356	-394	-403	-125	-204	-454	-496	-85.7	-237	-173	-212	-471	-136	-410	-249	-524	-330	-19.8	-801	-287	-365	-40	-145	-238	-115	-400	-440	-109	-212	-63.2	-219	-29.9	-142	-88	-88.7	-41.4	-136	-42.4	-89.7
20	-320	-362	-321	-575	-566	-135	-142	-245	-160	-310	-317	-351	-360	-104	-168	-400	-441	-73.3	-202	-146	-179	-405	-116	-367	-216	-461	-291	-18	-698	-244	-309	-36.6	-130	-206	-97.1	-347	-390	-103	-171	-54.6	-197	-26.4	-131	-78.4	-72.6	-38.2	-116	-44.7	-76
25	-261	-309	-281	-487	-502	-115	-125	-225	-135	-275	-276	-304	-317	-89.6	-130	-347	-378	-62.9	-174	-124	-145	-356	-98.6	-320	-184	-401	-249	-15.7	-605	-222	-260	-30.5	-111	-182	-86.5	-295	-342	-90.4	-134	-45.1	-170	-23	-107	-65.3	-56	-37.4	-91.3	-40.5	-57.7
30	-207	-262	-244	-403	-431	-98.2	-103	-199	-115	-239	-248	-260	-279	-78.3	-94.4	-297	-314	-51.2	-143	-97.2	-115	-307	-80.5	-282	-151	-343	-210	-13.4	-514	-183	-218	-22.9	-87.7	-151	-68.1	-248	-285	-80.3	-100	-34.8	-143	-22.9	-98.4	-53	-44.2	-35.2	-73.2	-34.3	-43.5
35	-159	-216	-208	-332	-368	-78.3	-79.2	-181	-95.7	-204	-210	-222	-245	-63.2	-59.1	-245	-247	-40.5	-112	-69.2	-74.7	-254	-66.6	-240	-124	-282	-165	-11.4	-422	-152	-175	-17	-67.2	-122	-56.8	-210	-230	-70.4	-67.5	-29.2	-116	-21.4	-85.4	-40.5	-31.7	-32.3	-57.8	-26	-28.6
40	-112	-171	-183	-259	-296	-58.7	-62	-162	-75.4	-174	-180	-184	-209	-49.2	-30.4	-197	-196	-35	-88.9	-47.2	-47.4	-203	-53.9	-198	-96.9	-236	-131	-10.7	-343	-120	-132	-10.9	-49.7	-100	-42.7	-212	-185	-62.8	-35.2	-16.9	-90.1	-16.1	-65.1	-31.7	-27.1	-24.5	-44.8	-26.9	-20.6
45	-69.9	-134	-154	-187	-234	-45.1	-34.9	-143	-54.9	-145	-150	-153	-179	-39.2	-11.3	-151	-137	-27.7	-62	-24.8	-15.2	-156	-41	-160	-67.9	-184	-95.5	-8.4	-257	-97.6	-98.2	-10.6	-41.9	-79.6	-30.6	-161	-143	-49.4	-14.4	-11	-62.4	-14.6	-44.3	-20.6	-16.9	-19.2	-34	-20.3	-11.6
50	-25.3	-100	-122	-124	-174	-31.5	-23.8	-125	-39	-114	-120	-127	-158	-30.9	0.869	-106	-82.5	-23.7	-41.7	-3.15	-3.58	-115	-30.1	-122	-47.5	-135	-62	-6.94	-185	-65.1	-63.7	-5.4	-28.6	-58.7	-22.2	-111	-98.7	-40.7	1.27	-2.72	-36.2	-9.42	-33.8	-15.9	-11.6	-13.1	-29.2	-20	-6.21
55	3.75	-70.6	-101	-62.8	-115	-13.8	-16.2	-114	-25	-89.1	-112	-111	-131	-22.1	0.904	-63.4	-29.6	-19.6	-24.2	7.29	-1.76	-75.8	-19.9	-94.6	-32.1	-89	-37	-5.67	-108	-39.7	-34.5	-3.97	-16.4	-39.1	-16.5	-64.5	-62.9	-29.6	0.958	-3.94	-13.1	-6.67	-12.7	-10.2	-8.21	-14.4	-20	-19	-8.33
60	6.79	-43.2	-78	-15.3	-67.3	-2.05	-13.7	-99.8	-13.9	-67.6	-92.2	-87.1	-102	-17.5	1.64	-23.2	16.8	-16.6	-10.6	9.42	0.451	-40.9	-7.1	-58.2	-19.2	-45.1	-13	-4.73	-43.7	-22	-13.5	-6.72	-14.6	-28.1	-12.9	-37.7	-33.6	-22.6	3.41	-5.2	2.85	-3.55	-8.84	-8.56	-6.23	-7.73	-18	-21.2	-7.93
[truncated: 20 more columns]

## Sheet: peak
Control	C4-0.4μm	C4-1.0μm	C4-2.0μm	C4-5.0μm	C4-10.0μm	C4-15.0μm
-849	-841	-404	-379	-32.3	-33.7	-121
-1110	-625	-804	-203	-157	-142	-59.8
-892	-237	-502	-882	-123	-79.5	-49.3
-1160	-397	-50.1	-521	-201	-96	-192
-1290	-222	-1330	-124	-45.8	-69.4	-130
-194	-370	-324	-364	-231	-81.7	-32.2
-236	-1130	-796	-74	-56.7	-98.8	-68.9
-709	-233	-73.6	-251	-114	-39.5	-87.3
-322	-774	-233		-70.1		-63.3
-698				-124
-917				-40.8
-889
-1030
-228
-441
-254

## Sheet: activation
					Control										C4-0.1μm									C4-1.0μm								C4-2.0μm										C4-5.0μm
-70	0.00587	0.00372	0.00432	0.00571	0.00305	0.0156	0.0145	0.00588	0.00579	0.00293	0.00362	0.00747	0.0106	0.00817	0.0228	0.0094	0.0045	0.0693	0.00403	0.00818	0.00501	0.00656	0.00867	0.00561	0.0142	0.00587	0.0485	0.024	0.00986	0.0136	0.00507	0.00661	0.0206	0.00474	0.0404	0.0129	0.0839	0.0346	0.0237	0.027	0.13	0.018	0.086	0.0306	0.102	0.0274	0.07	0.0961	0.0172
-65	0.00537	0.00505	0.00381	0.00438	0.00251	0.0156	0.0199	0.00509	0.00641	0.00335	0.00381	0.00801	0.0118	0.00597	0.0271	0.0107	0.00369	0.0206	0.00603	0.0115	0.00439	0.0117	0.00874	0.00316	0.0195	0.00782	0.0516	0.0205	0.0113	0.0184	0.00652	0.00687	0.0276	0.00776	0.0503	0.00846	0.115	0.041	0.0242	0.0233	0.0991	0.0243	0.0859	0.0337	0.104	0.0307	0.159	0.065	0.0206
-60	0.00566	0.00385	0.00439	0.00472	0.0028	0.0189	0.0182	0.00665	0.00614	0.00351	0.00373	0.00799	0.016	0.00944	0.0242	0.0118	0.00554	0.118	0.00759	0.00994	0.00703	0.0127	0.0119	0.00502	0.0163	0.00597	0.0516	0.0264	0.00732	0.024	0.00537	0.0077	0.018	0.00637	0.0465	0.0107	0.106	0.0346	0.022	0.0192	0.159	0.023	0.133	0.0338	0.119	0.0294	0.168	0.065	0.0168
-55	0.00627	0.0038	0.00247	0.00429	0.00318	0.0241	0.0181	0.00549	0.00813	0.00386	0.00484	0.00919	0.0142	0.00754	0.0302	0.0135	0.00515	0.1	0.0156	0.035	0.00497	0.00817	0.01	0.0052	0.0149	0.00777	0.0616	0.0326	0.0151	0.0231	0.00739	0.00908	0.0278	0.00742	0.0285	0.0116	0.112	0.047	0.0276	0.0219	0.11	0.0198	0.134	0.0491	0.128	0.0222	0.178	0.0846	0.0153
-50	0.00644	0.00561	0.00438	0.00501	0.00345	0.0286	0.0165	0.0115	0.00679	0.00448	0.00704	0.00919	0.0176	0.00966	0.033	0.0151	0.0168	0.111	0.0152	0.0385	0.00464	0.00705	0.0139	0.00391	0.016	0.00871	0.0735	0.0355	0.0181	0.0387	0.00839	0.00624	0.0206	0.00699	0.0564	0.012	0.132	0.0516	0.0304	0.0324	0.117	0.0285	0.166	0.0484	0.17	0.0216	0.155	0.109	0.0156
-45	0.00675	0.0102	0.0108	0.00467	0.00694	0.0327	0.164	0.983	0.0128	0.00717	0.0219	0.0105	0.0166	0.0116	0.0237	0.0165	0.845	0.648	0.0658	0.0421	0.00699	0.0117	0.0264	0.00585	0.0236	0.012	0.0811	0.0412	0.0161	0.031	0.00808	0.0107	0.0257	0.00802	0.0615	0.0124	0.137	0.0485	0.0276	0.0316	0.181	0.0296	0.153	0.0578	0.16	0.0345	0.146	0.114	0.0228
-40	0.0105	0.0422	0.796	0.00894	0.03	0.0314	0.193	1	0.0275	0.0265	0.0951	0.0153	0.0225	0.0277	0.0247	0.0299	0.978	0.677	0.0715	0.0482	0.0146	0.133	0.547	0.0167	0.022	0.0228	0.127	0.0862	0.018	0.0259	0.0179	0.014	0.0342	0.0112	0.0962	0.0173	0.182	0.0562	0.0467	0.0485	0.193	0.032	0.205	0.0556	0.218	0.0414	0.171	0.148	0.0181
-35	0.0398	1	0.988	0.031	0.954	0.0421	0.199	0.982	0.0989	0.922	0.664	0.0399	0.0554	0.0843	0.0519	0.0887	0.993	0.707	0.823	0.0857	0.0427	0.15	0.957	0.045	0.0529	0.087	0.258	0.193	0.0384	0.0385	0.0716	0.0316	0.128	0.0251	0.0993	0.0271	0.181	0.0569	0.0701	0.111	0.134	0.0336	0.211	0.0687	0.196	0.071	0.195	0.109	0.0194
-30	0.964	0.985	1	0.112	0.985	0.0651	0.228	0.96	0.612	0.992	0.864	0.111	0.899	0.381	0.0966	0.243	1	0.77	0.936	0.132	0.294	0.2	0.993	0.176	0.115	0.93	0.425	0.42	0.148	0.0985	0.957	0.0866	0.349	0.0878	0.13	0.0706	0.184	0.103	0.169	0.359	0.167	0.0655	0.314	0.0799	0.185	0.191	0.267	0.171	0.0319
-25	0.997	0.973	0.977	0.718	0.996	0.166	0.3	0.942	0.867	1	0.954	0.248	1	0.761	0.228	0.58	0.992	0.837	0.985	0.48	0.604	0.494	1	0.798	0.233	0.99	0.648	0.63	0.609	0.422	0.986	0.188	0.41	0.271	0.221	0.155	0.272	0.194	0.35	0.825	0.234	0.191	0.387	0.0963	0.25	0.359	0.258	0.202	0.0633
-20	1	0.954	0.931	0.916	1	0.366	0.526	0.91	0.952	0.987	0.988	0.438	0.985	0.884	0.413	0.792	0.987	0.921	0.989	0.843	0.85	0.747	0.973	0.932	0.371	1	0.799	0.797	0.849	0.837	1	0.347	0.456	0.684	0.393	0.304	0.331	0.335	0.556	0.964	0.241	0.467	0.511	0.191	0.265	0.528	0.335	0.34	0.149
-15	0.997	0.935	0.899	0.978	0.998	0.624	0.728	0.885	0.985	0.978	0.99	0.632	0.953	0.947	0.581	0.903	0.988	0.977	0.995	0.93	0.928	0.884	0.935	0.968	0.536	0.995	0.937	0.9	0.901	0.956	0.996	0.527	0.524	0.885	0.582	0.489	0.498	0.518	0.723	1	0.445	0.793	0.644	0.358	0.333	0.608	0.522	0.486	0.29
-10	0.984	0.906	0.883	0.997	0.996	0.8	0.849	0.864	0.995	0.972	0.991	0.792	0.911	0.97	0.808	0.962	0.975	0.989	1	0.974	0.976	0.938	0.924	0.983	0.69	0.974	0.948	0.949	0.957	0.99	0.981	0.702	0.701	0.964	0.722	0.699	0.555	0.691	0.875	0.989	0.56	0.93	0.791	0.644	0.553	0.769	0.643	0.755	0.492
-5	0.957	0.883	0.861	0.996	0.988	0.907	0.906	0.85	1	0.976	1	0.881	0.884	0.996	0.847	1	0.956	0.97	0.987	0.981	1	0.964	0.915	1	0.801	0.964	1	0.995	0.98	0.985	0.967	0.845	0.836	0.991	0.836	0.823	0.695	0.815	0.961	0.982	0.738	0.994	0.935	0.803	0.667	0.897	0.863	0.925	0.686
0	0.955	0.869	0.861	1	0.985	0.968	0.946	0.835	0.996	0.96	0.995	0.956	0.835	0.991	0.972	0.969	0.948	0.975	0.98	0.999	1	1	0.888	0.994	0.901	0.941	0.992	1	0.972	0.99	0.943	0.926	0.927	0.998	0.945	0.946	0.906	0.909	0.995	0.938	0.815	0.99	0.996	0.953	0.933	1	0.927	1	0.877
5	0.959	0.859	0.837	0.99	0.977	1	1	0.824	0.986	0.939	0.984	1	0.812	1	1	0.967	0.942	1	0.979	1	0.997	0.987	0.852	0.997	1	0.919	0.968	0.98	1	1	0.91	1	1	1	1	1	1	1	1	0.917	1	1	1	1	1	0.972	1	0.95	1
10*	0.961*	0.847*	0.826*	0.973*	0.978*	1.01*	0.974*	0.82*	0.974*	0.934*	0.972*	1.03*	0.745*	0.981*	0.986*	0.964*	0.934*	0.971*	0.973*	0.982*	0.993*	0.994*	0.814*	0.99*	1.02*	0.907*	0.996*	0.996*	0.962*	0.962*	0.904*	1.05*	1*	0.978*	1.1*	1.07*	1.08*	1.03*	1.04*	0.864*	1.05*	0.913*	0.969*	0.993*	1.19*	0.993*	1*	1.02*	1.13*
15*	0.945*	0.834*	0.82*	0.955*	0.973*	1.01*	0.98*	0.814*	0.966*	0.936*	0.967*	1.03*	0.725*	0.961*	1.06*	0.939*	0.918*	0.953*	0.949*	0.96*	0.992*	0.985*	0.797*	0.989*	1.08*	0.906*	0.886*	0.949*	0.933*	0.926*	0.876*	1.04*	1.04*	0.957*	1.11*	1.12*	1.12*	1.1*	1*	0.828*	1.09*	0.878*	0.942*	1.04*	1.18*	1.01*	1.05*	0.978*	1.16*
20*	0.92*	0.827*	0.833*	0.936*	0.961*	1*	0.936*	0.816*	0.947*	0.932*	0.955*	1.04*	0.71*	0.932*	1.03*	0.921*	0.889*	0.915*	0.944*	0.935*	0.976*	0.982*	0.815*	0.968*	1.03*	0.873*	0.924*	0.963*	0.905*	0.884*	0.857*	1.04*	1.08*	0.898*	1.09*	1.14*	1.12*	1.14*	1.01*	0.784*	1.13*	0.849*	1.09*	1.01*	1.26*	1*	1.18*	0.991*	1.23*
25*	0.887*	0.821*	0.831*	0.915*	0.967*	0.971*	0.958*	0.842*	0.919*	0.927*	0.944*	1.03*	0.712*	0.923*	1.04*	0.883*	0.895*	0.888*	0.93*	0.911*	0.963*	0.97*	0.813*	0.956*	1.07*	0.858*	0.896*	0.954*	0.911*	0.907*	0.836*	1.03*	1.06*	0.841*	1.05*	1.13*	1.1*	1.07*	0.97*	0.717*	1.26*	0.776*	1.09*	0.893*	1.38*	1.02*	1.23*	1.1*	1.25*
30*	0.861*	0.828*	0.836*	0.894*	0.958*	0.953*	0.938*	0.846*	0.915*	0.922*	0.94*	1.01*	0.696*	0.897*	0.988*	0.865*	0.903*	0.844*	0.937*	0.872*	0.952*	0.962*	0.805*	0.944*	1.02*	0.862*	0.806*	0.885*	0.876*	0.843*	0.823*	1*	1.06*	0.78*	0.968*	1.12*	1.28*	1.14*	0.928*	0.694*	1.37*	0.741*	1.03*	0.811*	1.42*	1.11*	1.3*	0.972*	1.19*
35*	0.849*	0.848*	0.85*	0.899*	0.965*	0.897*	0.891*	0.893*	0.913*	0.919*	0.927*	0.976*	0.691*	0.861*	0.902*	0.729*	0.901*	0.837*	0.934*	0.862*	0.927*	0.922*	0.823*	0.927*	1.01*	0.861*	0.744*	0.826*	0.838*	0.858*	0.841*	0.968*	1.07*	0.696*	1.01*	1.11*	1.42*	1.19*	0.863*	0.644*	1.48*	0.721*	0.886*	0.67*	1.64*	1.02*	1.24*	1.2*	1.21*
40*	0.831*	0.883*	0.927*	0.901*	0.948*	0.821*	0.915*	0.947*	0.903*	0.942*	0.926*	1*	0.801*	0.876*	0.857*	0.661*	0.907*	0.845*	0.932*	0.844*	0.951*	0.932*	0.963*	0.934*	0.99*	0.862*	0.631*	0.781*	0.85*	0.827*	1.07*	0.967*	1.12*	0.535*	0.776*	1.11*	1.32*	1.13*	0.861*	0.779*	1.38*	0.73*	1.06*	0.651*	1.64*	0.947*	1.2*	0.869*	1.23*
45*	0.863*	1.01*	1.02*	0.913*	0.964*	0.811*	0.747*	1.04*	0.883*	0.979*	0.936*	0.987*	0.964*	0.854*	0.74*	0.371*	0.941*	0.853*	0.947*	0.792*	0.96*	0.94*	1.01*	0.922*	1.05*	0.95*	0.902*	0.912*	0.877*	0.825*	1.1*	0.991*	1.07*	0.417*	0.752*	1.07*	1.57*	1.02*	0.774*	0.834*	1.4*	0.796*	0.945*	0.557*	1.69*	0.958*	1.02*	1*	1.17*
50*	0.914*	1.4*	1.18*	1.01*	1.01*	0.79*	0.926*	1.18*	0.952*	1.03*	0.967*	1.01*	1.71*	0.954*	0.266*	0.353*	1.07*	0.93*	0.975*	0.838*	0.995*	0.989*	1.24*	0.976*	1.02*	1.19*	0.873*	1.01*	0.926*	0.988*	1.18*	1.01*	1.11*	-0.385*	0.358*	1.02*	1.47*	1.16*	0.97*	1.99*	1.34*	1.22*	1.14*	0.635*	1.94*	1.1*	1.68*	1.18*	1.24*
55*	0.146*	6.8*	1.79*	1.54*	1.1*	0.573*	3.49*	1.55*	1.27*	1.21*	1.09*	1.21*	-19.3*	1.63*	0.746*	-0.0853*	1.52*	1.2*	1.17*	1.16*	1.13*	1.55*	1.98*	1.07*	1.14*	10.5*	6.37*	1.55*	1.08*	2.1*	1.52*	1.22*	1.11*	0.0343*	7.53*	1.03*	1.89*	0.854*	1.64*	-0.949*	2.49*	3.82*	1.4*	-7.03*	2.31*	1.23*	1.99*	1.33*	1.3*
60*	0.0861*	-0.852*	8.29*	-0.371*	1.91*	0.247*	-0.835*	2.42*	-8.62*	1.83*	3.47*	0.514*	-1.05*	-0.748*	0.3*	0.00878*	-5.12*	9.01*	1.57*	-14.4*	1.98*	-0.863*	41*	3.48*	3.76*	-0.289*	-1.36*	-2.03*	3.21*	-1.92*	-4.05*	6.81*	1.33*	0.0577*	-0.793*	0.278*	5.45*	14.1*	-2.17*	-0.27*	4.33*	-1.34*	2.18*	-0.652*	3.06*	1.23*	9.03*	1.83*	1.78*
[truncated: 15 more columns]

## Sheet: inactivation
					Control										C4-0.1μm									C4-1.0μm								C4-2.0μm										C4-5.0μm
-120	1	0.999	0.997	0.999	1	0.979	0.997	0.995	0.992	0.99	1	0.977	0.99	1	1	1	1	1	1	0.984	0.972	0.99	0.999	0.985	0.942	0.987	1	0.995	0.978	0.958	0.937	0.961	0.913	0.989	0.983	0.959	0.887	0.95	0.963	0.939	1	0.976	0.971	0.978	0.956	0.954	0.998	0.854	0.966
-110	0.997	1	1	1	0.995	0.976	1	1	1	1	0.999	1	1	0.995	0.997	0.999	0.996	0.999	0.992	1	0.987	1	0.99	0.996	0.978	1	0.976	1	0.991	1	0.955	1	0.988	1	1	0.989	0.945	1	0.991	0.979	0.925	0.987	1	0.981	1	0.983	1	0.98	0.984
-100	0.995	0.986	0.978	0.997	0.995	1	0.985	0.989	0.994	1	0.982	0.984	0.968	0.992	0.913	0.953	0.981	0.978	0.987	0.992	1	0.979	1	1	1	0.992	0.874	0.907	1	0.991	1	0.991	1	0.985	0.964	1	0.974	0.98	1	1	0.861	1	0.946	0.976	0.916	1	0.968	1	1
-90	0.965	0.97	0.946	0.951	0.987	0.937	0.886	0.976	0.941	0.983	0.853	0.864	0.952	0.918	0.708	0.798	0.913	0.924	0.948	0.939	0.983	0.911	0.942	0.975	0.87	0.931	0.529	0.623	0.932	0.964	0.991	0.914	0.956	0.889	0.765	0.877	1	0.871	0.886	0.941	0.821	0.952	0.782	1	0.819	0.818	0.954	0.939	0.966
-80	0.861	0.916	0.803	0.757	0.936	0.719	0.509	0.934	0.749	0.896	0.59	0.522	0.879	0.683	0.404	0.447	0.682	0.741	0.765	0.708	0.89	0.633	0.712	0.835	0.495	0.702	0.276	0.351	0.739	0.767	0.905	0.564	0.688	0.598	0.355	0.492	0.871	0.496	0.538	0.765	0.68	0.797	0.441	0.915	0.637	0.499	0.603	0.707	0.763
-70	0.757	0.83	0.521	0.51	0.72	0.516	0.243	0.736	0.399	0.706	0.288	0.269	0.857	0.389	0.261	0.246	0.333	0.537	0.457	0.463	0.735	0.321	0.407	0.605	0.159	0.423	0.163	0.161	0.447	0.583	0.653	0.214	0.434	0.26	0.161	0.163	0.646	0.184	0.285	0.69	0.399	0.626	0.295	0.844	0.458	0.237	0.326	0.567	0.361
-60	0.716	0.785	0.299	0.444	0.341	0.472	0.176	0.448	0.292	0.603	0.214	0.199	0.819	0.3	0.227	0.19	0.0647	0.436	0.289	0.436	0.636	0.252	0.222	0.484	0.0507	0.259	0.123	0.088	0.384	0.553	0.513	0.0924	0.408	0.106	0.105	0.0732	0.554	0.113	0.224	0.653	0.247	0.586	0.176	0.829	0.48	0.114	0.215	0.481	0.194
-50	0.645	0.745	0.227	0.402	0.147	0.421	0.154	0.332	0.259	0.546	0.184	0.172	0.768	0.259	0.211	0.164	0.00534	0.379	0.244	0.394	0.552	0.22	0.165	0.436	0.0332	0.222	0.0956	0.0682	0.349	0.494	0.462	0.0698	0.399	0.0674	0.104	0.0573	0.336	0.0761	0.206	0.569	0.243	0.547	0.115	0.775	0.427	0.0485	0.188	0.445	0.146
-40	0.46	0.608	0.19	0.303	0.106	0.313	0.0943	0.274	0.192	0.445	0.124	0.128	0.6	0.173	0.145	0.119	0.00319	0.256	0.17	0.279	0.392	0.127	0.113	0.344	0.0244	0.153	0.0467	0.0561	0.265	0.347	0.366	0.0479	0.308	0.0399	0.0698	0.0368	0.202	0.0621	0.135	0.336	0.106	0.443	0.0901	0.61	0.304	0.0319	0.15	0.326	0.107
-30	0.143	0.191	0.0921	0.108	0.0566	0.141	0.0419	0.147	0.0754	0.18	0.0369	0.042	0.202	0.0607	0.0683	0.0505	0.00379	0.0811	0.0624	0.0971	0.166	0.0355	0.0397	0.146	0.0124	0.0507	0.0261	0.0226	0.0857	0.126	0.142	0.0191	0.137	0.0145	0.047	0.0211	0.121	0.0339	0.0508	0.0786	0.12	0.206	0.0606	0.293	0.247	0.0185	0.106	0.197	0.0635
-20	0.0179	0.0236	0.0151	0.0147	0.0116	0.0326	0.0273	0.0244	0.0174	0.0234	0.00595	0.00658	0.0223	0.0132	0.0158	0.0114	0.00281	0.0228	0.0143	0.0168	0.0232	0.0122	0.0122	0.0218	0.0113	0.0125	0.0223	0.00966	0.0149	0.0226	0.0229	0.00658	0.0398	0.00797	0.0283	0.0118	0.095	0.0183	0.0175	0.0199	0.0523	0.0444	0.0717	0.0925	0.12	0.00919	0.0827	0.109	0.0382
-10	0.00889	0.00433	0.00503	0.00635	0.00307	0.0161	0.0141	0.00637	0.00882	0.00439	0.00249	0.0046	0.0111	0.00502	0.0112	0.00552	0.00434	0.0226	0.006	0.00913	0.00812	0.0082	0.00915	0.00512	0.00896	0.00632	0.0245	0.0142	0.00908	0.0188	0.00638	0.00713	0.0169	0.00475	0.0343	0.00816	0.15	0.0191	0.0139	0.0155	0.12	0.018	0.0849	0.0394	0.151	0.0131	0.0427	0.0822	0.016
0	0.0149	0.0162	0.00786	0.00702	0.00564	0.0204	0.0172	0.00857	0.00831	0.00432	0.00453	0.00958	0.0127	0.00837	0.00988	0.00662	0.00412	0.027	0.00577	0.013	0.00928	0.0124	0.0117	0.00564	0.0114	0.0059	0.0164	0.0124	0.0154	0.0186	0.00928	0.00651	0.0288	0.0101	0.0317	0.00668	0.152	0.0258	0.0156	0.0116	0.23	0.024	0.0134	0.0521	0.181	0.0274	0.0795	0.0868	0.0352
10	0.0249	0.0308	0.00783	0.00806	0.00468	0.0212	0.024	0.0147	0.00827	0.0082	0.0077	0.0147	0.0164	0.0117	0.0129	0.00853	0.008	0.0515	0.0111	0.0204	0.0139	0.0153	0.0109	0.0109	0.0134	0.00928	0.0234	0.0127	0.0153	0.0269	0.0131	0.00819	0.0398	0.00733	0.0383	0.0124	0.0847	0.0247	0.0249	0.0185	0.29	0.0345	0.068	0.0674	0.155	0.0237	0.0795	0.129	0.0334
20	0.0265	0.0337	0.0155	0.0118	0.00564	0.0327	0.0337	0.0145	0.0126	0.0102	0.01	0.0165	0.0268	0.0151	0.0233	0.0123	0.00849	0.0607	0.0172	0.0283	0.0204	0.0224	0.014	0.00855	0.0172	0.0118	0.0417	0.0199	0.023	0.0407	0.0148	0.0109	0.0612	0.00893	0.071	0.0216	0.128	0.038	0.0279	0.0253	0.342	0.0451	0.0548	0.074	0.187	0.027	0.0789	0.154	0.0443
[truncated: 15 more columns]
