# Supplementary material for: Carbenoid-involved reactions integrated with scaffold-based screening generates a Nav1.7 inhibitor
Source: Commun Chem. 2024 Jun 12;7:135. doi: 10.1038/s42004-024-01213-3 (PMC11169417; doi:10.1038/s42004-024-01213-3)
Supplement: Supplementary file 7 — supplementary data 4 [file 42004_2024_1213_MOESM7_ESM.xlsx]

## Sheet: 50% Withdrawal threshold(g）
	PTX						PTX+C4
Baseline	15	15	15	15	15	15	15	15	15	15	15	15
Pre	3.57969	3.57969	3.57969	1.84664	5.76916	6.73595	3.60216	3.57969	3.57969	5.60721	3.1161	5.10156
0.5h	2.36384	2.80451	3.91002	8.68903	7.94906	2.80451	6.57442	15	15	15	8.68903	15
1h	2.64328	2.80451	4.56423	4.33788	4.79005	3.7057	6.57442	15	15	14.0654	6.68696	11.9784
3h	3.32733	3.1161	4.39981	5.10156	6.68696	6.73595	5.45209	5.45209	15	6.73595	6.73595	13.9785
5h	3.60216	2.80451	2.80451	4.11837	5.36488	6.91328	3.60216	2.80451	11.6911	3.7057	5.76916	7.41891

## Sheet: Area under the curve
PTX			PTX+C4
MEAN	SEM	N	MEAN	SEM	N
17.68	2.659	6	37.95	5.289	6
