# Supplementary material for: Carbenoid-involved reactions integrated with scaffold-based screening generates a Nav1.7 inhibitor
Source: Commun Chem. 2024 Jun 12;7:135. doi: 10.1038/s42004-024-01213-3 (PMC11169417; doi:10.1038/s42004-024-01213-3)
Supplement: Supplementary file 8 — supplementary data 5 [file 42004_2024_1213_MOESM8_ESM.xlsx]

## Sheet: A
A1	A2	A3	A4	A5	A6	A7	A8	A9	A10	A11	A12	A13	A14	A15	A16	A17
0.254523	-0.12659	0.887741	0.847445	-0.07606	0.074274	-0.25547	0.348391	0.898369	0.490308	0.157779	-0.15988	-0.7947	0.64769	-0.23702	0.402912	0.454641
-0.3927	-0.58609	0.748629	-1.06472	-0.49758	0.179648	-0.53481	0.029488	0.830788	0.386516	-0.08179	0.495836	0.81626	0.197156	0.255264	0.281511	0.865075
-0.52949	-0.55074	-0.21168	-0.25106	-0.49013	-0.69497	-0.02129	-0.54312	0.865751	0.903019	0.362377	0.583395	0.036928	0.341518	-0.36493	-0.569625	0.588932
0.80253	-0.31274	0.95354	-0.62343	0.618037	-0.09323	0.85023	-0.60642	-1.50211	0.551275	-0.7862	0.159641	0.227218	0.311947	0.630703	0.783972	0.220057
0.455928	-0.08041	-0.41749	-0.64433	0.840997	0.782964	-0.37372	0.937002	0.508108	-0.03473	-1.30521	-0.42357	0.006854	-0.16059	0.120782	0.239118	0.773195
-0.52099	0.183538	0.740492	0.440687	-0.37633	-0.04649	0.171185	-0.63806	0.766725	0.804905	0.848347	0.422346	0.835094	0.485895	-0.82986	0.881718	0.792149
0.797885	0.426211	-0.34365	0.798135	-1.38952	0.094859	-0.69403	0.685558	-0.01776	-0.06636	-0.27351	0.377958	0.212247	0.040968	-1.1641	-0.799842	0.833866
0.724041	-0.4384	0.879481	-1.12381	-0.06559	0.663806	0.064461	0.3763	-1.08859	0.76634	0.492957	-0.76637	-0.38552	0.548854	0.587918	0.122251	0.896064
0.120572	0.005642	-0.08108	-0.81186	0.414873	0.848204	-0.84848	0.626252	-0.91622	-0.00703	-0.76594	0.503905	-0.14509	-0.34593	0.284782	0.103967	-1.37022
0.484689	0.753014	0.896635	-0.54213	0.453809	-0.188	-0.33782	0.91462	0.815961	0.109997	-0.29594	-0.04248	0.529319	0.328197	0.04072	0.904757	-0.350772
-0.00377	-0.76365	-1.70185	-0.62446	0.178509	-0.23518	-0.85834	0.064102	-0.39007	0.765905	-0.10143	0.129537	0.842007	-0.11823	0.817199	0.817569	0.761918
-0.32323	-0.26517	-1.28484	-1.72137	0.971651	-0.86077	0.12163	-0.02119	0.880902	0.811455	0.69215	0.17363	0.735927	0.271846	0.837184	-0.27632	0.0974868
0.018334	0.387778	-0.21545	0.403944	-1.43825	0.274658	0.296331	0.504308	-0.13518	0.6684	0.58233	0.359583	-0.30946	0.684045	0.184633	-0.231656	0.636647
0.761769	0.776755	-1.30462	0.807786	-0.78724	0.619244	-0.37394	-1.63366	0.569891	0.516379	0.512108	0.498496	0.845114	-0.38431	0.684505	0.807466	-0.551063
0.658836	-0.91114	-0.46402	0.135491	0.515765	-0.20075	0.449601	0.351828	-0.64264	0.566484	0.814949	0.414089	0.71942	0.3784	-0.04827	0.0789321	0.527641
0.298578	0.833635	0.207187	-0.02731	0.29936	0.486682	-0.30013	0.738143	-0.78745	-0.41394	0.722159	0.593371	0.383426	-0.41616	0.506126	0.225354	0.0385178
0.212556	0.702629	-0.60214	0.111552	-0.48018	0.536159	0.171826	0.07339	0.634945	0.197591	0.164482	-0.14141	0.199408	0.819001	-0.02304	0.715695	0.180284
-0.43963	0.355013	0.901561	0.824463	-0.16092	0.530815	0.119194	-2.02174	0.398197	0.245506	-0.59497	-0.08407	-0.00825	-0.82498	0.15966	0.493662	0.671496
0.841544	-1.06155	0.866228	-0.82532	-0.26401	0.336775	0.694762	-0.29106	0.647427	-0.21204	-0.4908	0.089939	0.539062	-0.21272	-0.35405	-0.079815	0.40298
0.87446	-0.4676	0.171345	0.691045	-1.11357	-1.35918	-0.22522	0.880508	0.810475	0.308501	0.093446	0.15812	0.164274	0.181838	-0.10795	-0.013615	-0.225363
-0.37734	0.129075	-0.46992	-1.03097	0.44382	-0.21557	0.492846	0.36835	-0.62271	0.839991	0.56635	0.185957	-0.36765	0.685402	0.787409	-0.907668	-0.278932
0.845329	-0.72461	0.877418	0.83483	0.741296	-0.68106	-0.82122	0.78236	-0.0388	0.821322	-0.29894	0.162127	-0.04508	0.779524	-0.57634	0.648294	-0.262567
-0.3406	-0.30655	0.911373	-0.18763	-1.1694	0.468432	-0.22343	-1.08587	-0.47734	0.787903	0.818013	0.019171	-0.62131	0.827091	0.351386	0.917311	0.11679
0.824708	0.933936	-0.22693	-0.89771	-0.62197	0.606983	0.59061	-0.43318	-1.00631	0.727994	0.662751	-0.00949	0.029746	-0.56786	0.297559	0.0894215	-0.060664
0.830872	0.734076	-0.29354	0.943773	0.390467	0.014527	0.735734	-1.64556	-0.21333	-0.04507	0.083821	0.516065	0.474099	0.647544	-1.07157	-1.2224	0.543322
-0.6918	-0.78616	0.792913	0.042601	-0.33318	-0.10225	0.046341	-1.07573	0.470004	0.656935	0.135431	-0.51848	-0.1891	0.309144	-0.10041	0.0320819	0.189339
-0.12758	-0.41976	-1.03148	0.869338	-1.50669	-0.10893	-0.26918	0.75067	-0.23035	0.046048	0.796331	0.007631	0.572198	-0.03334	-1.32772	-0.347432	-0.380588
0.910013	-0.36738	0.884133	-0.81247	0.277407	-0.85583	-0.01698	0.444275	-0.98614	0.607466	0.88863	-0.02268	-0.31556	0.859344	0.194572	-0.349836	0.0544035
0.198601	0.574532	0.814403	-1.24861	0.829374	0.832548	0.095476	-0.92515	-1.37301	0.895725	0.526927	0.707979	0.13306	0.723801	0.738459	0.455046	-0.011294
-0.11166	-1.55416	0.902425	0.457439	-1.73089	0.745751	-0.04497	-0.7044	0.210931	0.630399	0.639472	0.17515	0.091341	-0.03948	0.459726	-1.01643	-0.054114
-1.11701	-0.02187	0.807852	0.295977	0.682464	-0.37984	-0.24412	-1.70544	0.669057	0.005484	0.870725	-0.62624	0.881714	0.637696	0.739871	-0.719205	0.393452
0.524881	-0.59747	0.892115	-0.63964	-1.12623	0.406044	0.681209	0.91416	-1.18411	0.286586	-0.45401	0.457726	-0.32561	0.773037	0.806389	-0.019503	0.346018
0.035161	0.685981	0.069255	-0.44269	-0.24146	-0.22169	-0.72236	0.600088	-0.39517	0.015472	0.60455	0.551956	0.117907	-0.67311	-0.05114	0.828339	-0.1767
0.162184	0.460354	0.448107	-0.64512	0.790328	-0.51482	0.46471	-1.19959	-0.02456	0.879028	0.502498	0.511722	-0.42854	-0.22334	-0.86209	0.695093	0.421526
0.030047	0.886983	0.900713	0.769962	0.744176	0.321338	-1.60634	-0.8649	-0.82947	0.15978	-0.58381	0.771996	-0.49152	0.797454	-0.58636	-0.235732	-0.223895
0.810205	-0.09078	-1.83177	-0.51424	-0.3421	0.841795	-0.22741	-0.17314	-0.82785	0.400943	0.773247	0.738028	0.303002	-0.00969	0.814493	0.849547	0.202143
0.6142	0.460345	0.750995	0.202536	0.948703	-1.53664	0.241172	-0.31458	-0.99846	-0.12111	0.905088	0.494037	-0.94389	-0.16007	-0.50696	0.728569	0.470351
-0.79977	-0.93673	0.885437	0.773629	-0.29799	0.837578	0.477547	0.966916	0.935441	0.773426	-0.25575	-0.09931	-0.03907	0.207431	-0.36634	0.193836	0.804335
-0.2051	-0.75116	0.519551	-1.2221	-0.68654	-0.84577	0.152918	-0.31346	-1.04015	0.656444	-0.41666	0.316429	0.193734	-0.10571	0.335464	0.0879302	-0.553601
-0.20026	0.849361	0.89616	-0.45493	-0.54542	-0.01568	0.407969	-1.18959	0.886976	-0.79901	0.424816	0.257405	-0.36766	-0.59134	0.107992	0.116598	0.522219
-0.31846	-1.2191	-0.11663	-0.95177	-0.16861	0.812299	0.893437	-0.87752	-1.50083	0.272043	-0.0061	0.587506	-0.49751	-0.82716	0.530695	0.546351	-0.320035
0.025814	-0.82411	-0.65586	0.551899	0.902662	0.662376	-0.32514	0.866187	0.602989	-0.22289	0.428057	-0.53918	0.313959	0.143278	-0.45851	0.113786	-0.58718
-1.074	0.601265	0.035366	0.417263	-0.44439	-0.05577	-0.70905	-0.32491	-1.28956	0.741868	-0.73181	0.694186	0.175128	0.455476	-0.19725	0.344009	0.163738
-0.50839	-0.96408	0.854946	0.567174	-0.95673	-0.37477	-0.49897	0.874847	-0.01263	0.716502	0.717927	0.01238	0.785195	-0.41839	0.027791	0.384476	0.782295
0.755721	0.769258	0.423462	0.66089	0.292488	-0.11188	-0.24644	0.81233	0.280492	-0.03823	-0.25328	-0.27992	0.806957	0.846886	-0.05551	-0.606005	0.206867
-0.63189	-0.12311	-0.43866	0.76484	0.159348	-0.54036	-0.72853	-1.08142	0.520655	0.317506	0.300058	0.032061	0.687196	-0.31338	0.63631	0.833768	-0.039159
0.650434	-0.569	0.845743	-1.81162	-0.28498	-0.26778	-1.27639	-0.82224	-0.96281	0.422439	0.708132	0.577949	0.281616	-0.11995	0.551424	-0.28286	0.671648
-0.10131	-0.23729	0.785335	0.666564	0.613196	-0.11516	0.746047	-0.623	0.916103	0.175685	0.501421	-0.02108	0.850175	-0.69285	0.165273	-0.032918	-0.16005
0.754757	0.944566	0.941302	-0.14772	-0.43039	0.920976	0.258099	0.739163	0.565775	0.064351	0.746937	0.436453	-0.1874	0.483455	0.606014	0.316791	0.828602
0.862465	-0.74921	0.864251	-1.58601	0.83926	0.919813	0.015034	-0.37632	0.822337	-0.68448	-0.23602	0.191243	-0.85141	0.601348	0.03229	-0.37131	0.71342
-0.05858	0.404473	-0.86329	0.885738	0.790883	-0.21092	0.914545	0.282721	0.85298	-0.17149	-0.75888	0.182306	0.576561	-0.11322	0.305556	0.885051	0.601488
-0.24076	0.770352	0.88771	0.849102	-0.98097	-0.84307	0.491127	-0.08813	0.407406	0.83728	0.299786	-0.24414	0.938227	0.410552	0.27552	0.0826559	0.467931
-0.60576	-0.0382	0.215168	-0.45528	0.241262	0.411414	0.584532	-0.03626	-0.52948	0.330517	0.637192	0.694761	-0.41498	-0.64529	0.186775	0.718737	-0.11055
-0.69797	0.924502	-0.25927	-0.8497	-0.42409	0.273921	-0.02992	-0.86532	-0.31856	-0.2226	0.782829	0.086538	-0.54142	-0.28861	-0.85992	-1.02586	0.16117
0.195031	-0.06817	0.83301	-1.28099	-0.65429	0.040785	0.737718	0.687456	-1.42317	0.952947	0.772928	0.679612	-0.21155	-0.29665	0.041308	-0.337165	-0.255242
-0.22875	0.409196	-0.75378	0.831599	-0.17376	0.627895	-0.79594	0.595949	-0.10014	0.926527	0.565128	0.183921	0.257525	0.842084	-0.34382	0.0980767	0.228145
0.369769	0.547521	0.891092	0.924972	-0.28318	-0.27176	-1.4036	0.184584	0.465526	0.623896	0.249782	0.820397	-0.66971	-0.15661	0.563277	0.802354	0.022678
0.275279	-0.63774	0.720519	0.345129	0.906259	0.834165	0.569492	-1.33334	0.771686	0.869645	0.794285	-0.26438	-0.81087	0.470527	-0.10169	-0.649058	0.384707
-0.10972	-0.23861	0.619703	-0.66352	-0.34445	0.776288	-0.38795	-0.12754	-0.99417	0.803358	0.627867	-0.62586	0.03803	0.595473	0.140476	0.320774	-0.032059
-0.08423	0.535925	-0.53156	0.777959	0.115038	-0.55259	-0.54317	-0.86861	-0.52156	0.897918	0.800568	-0.17757	0.531191	-0.10237	0.176746	-0.08186	0.460323
0.231974	0.817701	0.421085	-0.12046	0.891256	0.303607	0.392746	0.72243	-0.59857	0.148646	0.60975	0.615005	0.84361	-0.06148	0.287364	0.948726	0.166954
0.92296	-0.77682	-1.20735	-0.89703	-0.29842	-0.38367	0.705094	0.862454	-0.26663	0.525985	0.79246	-0.16729	-0.24623	-0.43936	-0.39598	-0.328516	0.178336
0.88246	-0.65077	-0.05251	-1.04951	0.251047	-0.19545	0.603043	-0.26452	-1.00745	0.551168	0.155883	-0.09834	-0.63801	0.484366	-0.03678	0.731434	0.87656
0.910641	-0.0306	-0.29708	-0.94824	0.900767	-0.34543	0.209843	0.792756	0.032675	0.810992	0.23817	-0.07746	-0.53126	-0.37319	0.038138	-0.03456	0.126531
0.824997	-0.50891	-0.24105	-0.87849	-0.65089	0.051662	0.792585	0.746814	-0.84947	-0.14554	-0.21039	0.045831	-0.28275	0.06287	0.470377	0.131383	0.235058
-0.01103	0.924367	-1.15956	0.666137	-0.39429	-0.18594	-0.32338	-0.35026	0.536534	-0.70848	-0.28712	-0.4366	0.08324	-0.42475	0.092511	0.083355	0.850797
-0.94634	-0.85379	0.15903	0.138078	0.841388	0.848926	0.68746	0.808289	-0.90525	-0.35472	0.699642	0.086039	0.48651	0.416596	-0.00906	-0.229014	0.835587
0.406327	0.453952	0.67421	-0.03799	-0.29305	0.143502	-0.93667	-0.34702	0.797217	0.323724	0.158555	-0.1169	0.697798	0.740579	0.753742	0.0125509	0.592724
-0.63577	-0.49761	0.484818	-1.02272	0.744312	-0.28414	-0.4047	-0.37707	-0.65644	-0.02698	0.10004	-0.41089	0.807884	-0.28	0.343533	-0.418498	0.89627
-0.2595	-0.1408	-0.06191	0.094451	0.130244	-0.34226	0.43389	0.307076	-0.20597	-0.93874	0.276933	-0.11628	0.628676	0.346172	-0.08677	-0.544108	0.157192
-0.98435	-0.31523	-0.77748	-1.17045	-1.47673	0.340046	0.76496	-0.43656	0.806785	0.858455	0.414936	0.730805	0.890724	0.325765	-0.44073	-0.18879	-0.141607
0.802305	0.858052	0.906464	-1.63846	-1.13098	-1.11982	-1.16426	0.831404	0.930661	0.806473	0.490257	0.218223	0.72765	0.371133	-0.38979	-0.569672	0.425531
0.650243	0.375489	0.812074	-0.80038	0.712264	-0.21505	0.066966	0.881819	-1.63763	0.879173	0.594555	0.214282	0.624831	0.691569	0.635146	-0.232828	-0.158421
0.570701	-0.47787	-0.15897	-0.28538	-0.69382	0.460676	0.247411	-0.26701	-1.26923	0.868403	0.125424	0.434013	-0.9044	0.398165	0.716829	-0.366872	-0.329375
0.827771	-0.06304	0.90329	0.862855	0.848234	0.904013	-0.05238	0.793806	-0.29747	-0.49034	-0.4734	-0.20441	-1.23424	0.312525	-0.08651	-0.237932	0.703161
0.183778	-0.02249	0.45424	0.039877	0.254244	-0.15951	-0.7086	-0.25753	-1.32273	-0.10789	-0.59738	0.38189	0.729091	-1.06344	0.84415	0.123252	-0.439949
-0.27706	0.508576	0.343943	-0.77841	-0.24715	0.321309	0.930956	0.91206	-0.77767	0.111554	-0.21382	-0.42758	-0.87067	0.573501	-0.28727	-0.543491	0.262524
-0.70796	-0.40604	0.217326	0.652762	-1.73344	0.906978	0.482956	0.890757	-1.13561	-0.21645	0.921804	-0.69494	0.551613	0.607208	0.364026	0.206563	0.787487
-0.46304	-0.52934	0.005252	0.539733	-0.56703	0.915796	-0.45714	0.791585	-0.04216	0.020877	0.619104	-0.07663	0.541619	-0.01637	0.103872	-0.36152	0.713418
-0.2751	0.117681	0.421314	-1.23035	-0.69283	-0.23241	-0.35393	-0.07073	-1.13031	0.181242	0.751493	-0.06238	0.54662	0.711179	-0.08505	0.777982	0.581582
-0.17622	0.13545	-1.00034	-1.55094	-0.51958	0.064333	-1.04419	-0.94107	-0.57665	0.088443	0.000915	0.212383	0.173635	-0.30057	0.854286	-0.632077	0.755694
-0.52192	0.172766	0.758421	-0.84323	-0.05149	0.044488	0.299694	0.921083	0.03742	-0.16085	0.059385	0.357488	-0.46777	-0.07393	0.252997	-1.48094	0.534519
-0.44566	-1.40393	0.832939	-0.60836	-0.93283	0.808975	-1.3439	0.75286	0.845374	-0.23254	0.746923	-0.14269	-0.21741	-0.33375	0.235774	-0.242852	0.896661
-0.07974	0.119298	-0.22487	-0.97331	-0.50599	0.832385	0.014209	0.324237	0.932565	0.850551	-0.45757	-0.11554	0.889946	-0.22614	0.656393	0.378677	0.825075
-0.16586	0.920643	0.648688	0.221123	-0.78694	-0.39834	0.331896	-0.28669	-0.62182	0.73632	0.436454	-0.40185	0.577104	0.756708	-0.68404	-0.326203	0.314547
-0.45232	-0.67393	0.694233	0.601027	-1.74689	0.750401	0.555626	0.897751	-0.6818	0.212007	0.729052	-0.68402	0.062991	0.333377	-0.08971	0.673944	0.182327
0.323757	-0.60636	0.707384	-1.06103	-2.83964	0.201212	0.669288	-0.15895	-1.18637	-0.0778	0.731031	0.326528	0.407937	0.444001	0.345505	-0.756323	0.771653
-1.32032	0.605433	-0.43786	-0.58736	-0.23593	-0.36669	0.857685	-0.323	0.809285	0.770983	0.182687	0.46736	0.792699	0.286896	0.3282	-0.723276	0.467056
0.42146	0.525557	-1.97031	-0.79027	0.86611	0.614687	-0.52926	0.558636	-0.84248	-0.30658	0.642674	-0.4471	0.592295	0.241912	-0.35908	-0.509115	0.437788
-0.30922	-0.75723	-0.38862	-0.25843	-4.00208	-0.40253	0.06383	0.705313	-2.03007	-0.8452	-0.94614	0.558839	-0.66349	-0.11357	0.793819	0.0306937	0.386149
0.707779	-0.45029	-0.61011	-0.04097	-1.05174	0.33794	-0.49184	-1.10438	-1.01565	0.27276	-0.59514	-0.472	0.912731	0.793445	-0.47364	0.493423	0.869703
0.79531	0.848488	0.150405	0.206305	-2.58152	0.85108	0.693214	-0.33878	-1.52956	0.102971	0.886464	-0.05689	0.378867	0.43705	0.579703	-0.539114	0.0494739
0.016606	0.793906	0.208121	-0.82898	-2.05519	0.1556	0.048805	0.192468	-0.32212	-0.44313	-0.59807	-0.20244	0.529951	0.005608	0.843796	0.1827	0.68532
-1.23225	0.403239	0.028417	-0.23904	-3.82637	-0.16279		0.903771	-1.24467	0.747986	0.803476	-0.18583	-0.04318	0.660819	-0.1585	0.0040445	0.640528
0.204166	-0.79086	-0.65065	0.076557	-1.81089	-1.27585		-1.44634	0.8387	0.221166	-0.21821	0.194729	0.213497	0.812259	-0.16296	0.443652	-1.02057
-0.70699	-0.90486	-0.53153	-1.60909	-0.49633	0.061339		-0.43721	0.681424	-1.31471	0.810526	0.861734	0.728157	-0.1967	0.500148	0.782147	0.684238
-1.36053	0.489125	0.675167	-0.74393	-1.69165	0.82222		0.236717	-1.42946	0.727163	0.083884	0.001247	0.354232	0.606715	0.012239	-0.647496	0.77103
-0.24685	-0.44258	0.694152	-0.39812	-3.8088	-0.35651		-0.23247	-1.20277	0.874806	0.676806	0.162321	0.086261	0.329644	-0.32743	0.369676	0.417678
0.110696	-0.63563	-0.69168	-1.37957	-1.86171	-0.06124		-0.91409	0.895833	0.861787	0.064346	-0.00155	0.495837	-0.26993	0.658213	-0.792983	-0.330304
0.467392	0.227677	-0.99013	-0.76541	0.806233	-0.86945		0.89589	-0.51584	0.525795	-0.23372	-0.00806	0.090678	0.799356	0.57266	0.715872	0.0013783
-0.15033	-0.39032	0.769867	0.699505	-2.20866	-1.40888		-0.15694	-0.56275	-0.31108	0.478424	0.241323	-0.69638	0.496827	0.593724	0.511221	0.865193
-0.03068	-0.48927	0.404922	-1.00531	0.398138	-0.70155		-0.95109	0.828454	-0.22301	0.506426	0.532723	0.804897	0.756126	0.724194	-0.020508
-0.13486	-0.25878	-0.54019	-0.05772	0.593565	-0.20006		-0.82052	-1.52583	-0.35151	0.056802	-0.3789	-0.17507	0.28828	-0.44326	0.851799
-0.03905	0.621953	-1.16407	-0.96327	0.683722	-0.60584		0.037956	-0.98046	0.90707	0.529567	0.082577	-0.21413	-0.27418	-0.33477	0.320875
-0.71899	-0.34223	-0.95294	-0.65744	-0.20701	0.509747		0.568395	0.303133	-0.27932	0.232649	0.228505	0.567685	-0.30685	-0.69868	0.865086
0.608625	0.91969	0.63324	-1.10612	-1.20287	0.945892		-0.65783	-0.23919	-0.02532	0.161676	0.607341	-0.53331	-0.30996	0.588888	-1.32341
-0.27687	0.184298	0.268823	-1.18631	0.667352	0.232471		0.004822	0.453495	-0.0639	-0.16248	0.349217	0.241594	0.708772	0.567744	0.42574
-0.74584	0.941983	-0.56566	0.78035	0.143887	-0.39502		0.928038	0.529875	0.93375	0.051694	0.837031	0.248358	0.157089	-0.28555	-0.042681
0.838123	-0.19098	-0.47279	0.29071	-1.99218	0.250551		0.535146	0.957018	0.000673	0.041933	-0.35628	0.223605	0.621811	0.136835	0.426169
0.375085	0.047738	0.795216	0.905223	-1.51213	-0.30604		0.786444	-1.07663	-0.14512	0.394717	-0.7838	0.492875	0.559332	-0.07135	-0.116616
0.613612	-0.76013	-1.90553	-0.61072	-3.43501	0.598004		0.730538	0.722109	0.602207	-0.35594	-0.23653	0.049038	0.697941	-0.42198	-0.32659
0.022772	-0.29504	-1.23947	-0.77744	-1.98388	0.265837		0.905989	-0.91773	-0.31889	0.322432	0.107104	-0.38268	-0.17539	-0.52514	-0.261469
0.52244	-0.38977	0.743516	0.149397	-2.95499	0.272896		0.826146	-2.1187	-0.23447	-0.33602	-0.02127	0.855004	0.557966	0.206019	0.0636009
-0.44622	-0.11861	0.790718	-0.91755	-3.34879	-0.01691		-0.54294	0.528951	0.187275	-0.90222	-0.40644	-0.12594	0.581594	0.863223	0.627555
-0.68944	0.930694	0.156505	-0.65549	-2.48737	0.220643		0.833345	-1.69963	0.568277	-0.13387	0.66484	0.495082	-0.1958	-0.04142	-0.494602
-0.03294	0.204293	-0.83407	-0.21632	-3.71957	-0.51594		0.897426	-0.1409	-0.69606	0.430108	-0.0611	-0.34929	0.852367	0.264888	0.794829
-0.96763	0.763581	-0.25106	-1.45011	-2.45132	-0.11785		0.099934	0.923858	0.667733	0.612671	-0.68781	0.13626	0.501645	-0.42699	0.152194
0.745093	-1.09305	-0.86257	-0.22042	-1.41567	-0.31857		-0.40872	0.837945	-0.32597	-0.19168	0.477485	-0.07289	0.350055	0.02797	0.609278
-0.3305	0.688202	0.818267	0.03399	-1.23614	-0.23865		0.89496	0.9313	0.802568	0.702788	-0.29958	-0.5114	-0.21471	0.709956	0.826609
-0.14773	-0.76538	0.843889	-0.86212	-1.79813	-0.05514			-0.66348	0.64809	0.018548	0.196178	0.632861	0.197567	0.049737	0.744075
-0.21645	-0.96301	-0.54359	0.722564	-0.16695	-0.13862			0.726591	0.873898	0.480859	0.853568	0.221184	-0.5012	-0.51057	-0.510125
0.340737	0.850741	-0.68927	-0.04763	-4.42635	0.547054			-1.0978	-0.13954	0.254763	0.424142	0.467376	-0.39844	0.295295	-0.038685
0.465495	0.128782	0.186512	0.00735	-0.97422	-0.08164			-0.27951	0.04466	0.448372	0.669478	0.698095	-0.07735	0.712758	0.719136
-0.70736	-0.39397	-1.35055	-1.23983	-1.13887	0.382451			0.380765	-0.23118	-0.42092	0.738125	-0.19457	0.100597	0.789299	0.788132
-0.62932	-0.23922	-1.67806	-1.7085	0.177214	0.822437			-1.45526		0.640395	0.95289	-0.44397	0.57922	0.620405	0.863485
0.561614	-0.43993	-1.00254	-1.37141	-2.10913	-0.3315			-1.29024		0.392169	0.248416	0.559466	-0.55702	-1.21362	-0.77762
-0.57315	-0.74087	0.548209	0.532489	-2.00681	-0.28015			-0.40825		0.763078	0.190195	0.58406	-0.66861	-0.25673	0.0109606
-0.34889	-0.14955	0.873783	-0.67427	0.700865	0.406062			0.876964		0.691249	0.336519	0.27735	0.892395	0.680332	0.117125
-0.45405	-0.68849		-1.16523	0.780199	-0.44369			-1.50231		-1.01681	0.783098	0.242995	0.752636	0.373004	-0.594134
0.698514	0.829671		0.700665	0.656989	-0.14379			0.837745		0.493141	0.62616	0.260699	0.462896	0.12767	0.339443
-0.12002	-1.10672		0.507486	-1.7383	-0.1995			0.852123		-0.04177	0.768071	0.445249	0.254745	-0.31274	0.397623
-0.50367	-1.12176		-0.43053	0.847527	0.070826			-1.16103		0.175215	0.617121	-0.53305	-0.12866	-1.03155	-1.17272
0.112249	-1.43073		0.704713	-1.90548	-0.20354			-1.97553		0.500185	0.771245	0.287155	0.625304	-0.29747	-0.520279
0.864611	-0.45989		0.671983	-4.55992	-0.52388			-2.03982		0.510395	0.129046	-0.49494	0.523672	0.5921	0.294141
-0.51274	-0.32613		-0.6247	0.670072	0.25184			0.867499		0.349239	0.485139	0.122502	-0.00946	-0.37264	0.706477
0.878414	0.765939		-0.68215	-1.3026	0.178287			0.478237		-0.16821	0.708415	-0.12889	0.666946	0.79464	-0.142
0.893155	0.816707		0.937149	-4.17223	-0.07936			0.485014		0.607546	0.132023	0.539953	0.289381	-0.18985	-0.985168
-1.16149	0.899554		0.411136	-0.92851	-0.12419			-0.5422		-0.4162	0.780914	0.727566	0.720846	0.32536	-0.949682
-0.9211	-0.93417		-0.06789	-1.23829	-0.6416			-0.51437		0.49878	-0.12101	0.635312	0.691814	-0.00906	-0.213505
-1.00776	-0.36793		0.129529	-1.66011	-0.3352			-1.49131		0.909908	0.839888	0.434033	0.179565	0.51829	0.761737
-0.57807	0.542322		0.261823	0.790185	-0.25464			0.098093		0.668246	0.904359	0.63495	0.736834	0.397708	0.214197
-0.24071	-0.64794		-0.05174	0.040365	0.004107			0.065335		-0.39758	0.362324	0.800621	0.412529	-0.50704	-0.361659
0.277011	0.705273		0.039985	0.415625	0.290984			-1.3583		-1.15802	-0.10007	-0.18477	0.667507	0.526413	0.548521
0.119519	-1.19258		0.59058		0.499833			0.687604		0.010849	0.425312	-0.23696	-0.47081	-0.17012	0.172383
-1.35584	0.205477		-0.32723		-0.31615			-0.59424		-0.31383	-0.01312	0.621196	0.471358	0.609456	-0.344103
-0.98459	0.087569		-0.87121		-0.40233			0.247361		-1.54073	0.735425	0.111961	-0.43733	-0.04288	0.654124
-0.47656	0.011951		0.041866		0.368381			-0.16607		0.272795	0.178287	0.101101	0.657195	0.399245	0.549418
0.915648	0.162506		0.346341		-0.735			0.512257		0.417865	-0.26301	-0.87319	0.174739	0.659204	-0.665091
0.896887	0.524655		0.679739		0.292205			-0.04056		0.708792	0.328259	0.306637	0.544099	0.564764	0.290164
-0.13578	-0.37665		-0.62119		0.041237			0.636701		0.670462	-1.10464	0.708089	0.108703	0.363114	-1.67935
-0.56831	0.866531		-0.58323		0.44341			0.891853		-0.11169	-0.15315	0.262353	0.042212	-0.37439	-0.347008
-0.85934	-0.54658		0.85402		0.693791			-1.6746		-0.25246	0.72063	0.695574	0.525301	-1.0261	-0.650151
-0.74049	0.911016		-0.57241		0.673192			0.032449		-0.6786	-0.08434	0.317041	-0.48769	0.092768	-0.590628
-0.95692	-1.19435		-1.07622		0.189868			0.177631		0.516881	0.065691	-0.26579	0.754111	-0.98183	0.409023
-0.54667	0.501356		-0.65986		-1.11749			-1.52473		0.646434	0.587718	0.261127	0.565201	-0.273	0.519208
0.143096	-0.88058		0.492761		-0.23647			-0.40735		-0.17379	-0.44374	-0.41471	0.239053	-0.30053	0.489208
-2.09413	0.634786		0.071494		-0.55156			0.670888		0.412633	0.221216	0.576034	0.843547	0.12298	-0.436154
-0.29788	-1.1332		0.427417		0.025534			-1.52232		-0.99716	-0.89722	0.153444	-0.02736	0.083214	0.108341
-1.05994	0.559189		-0.92091		0.06898			-0.79557		0.751608	-1.03453	-0.48995	0.333021	0.554706	0.89547
0.579244	0.702622		0.904403		-0.51589			-0.03098		0.237458	-0.09667	0.725693	-0.13776	-0.17897	-0.226496
-0.19187	0.766678		0.950856		0.160579			-0.66146		0.640104	0.407153	0.000764	-0.43016	-0.24177	0.157321
0.647525	0.588481		0.195913		-0.41544			-0.09301		0.616838	0.15993	0.116314	0.674371	0.49839	0.301734
-0.79655	-1.04756		-0.61445		0.662806			0.063623		0.640807	0.140795	-0.02829	-0.32014	0.667649	-0.199315
-1.29714	-0.94807		0.318977		-0.34844			0.499617		0.441232	0.795675	-0.03595	0.867298	-0.14707	0.17475
-0.077	0.326808		-0.25252		0.792043			-0.76913		-0.10423	0.060926	0.769938	0.456529	-0.47671	-0.448342
-0.24063	0.703672		0.258685		-0.81897			-0.39173		-0.54859	-0.07818	-0.35236	0.39097	0.07444	0.523813
-1.05073	-0.23287		-0.43475		0.034099			-0.03465		-0.60164	0.658814	-0.21839	0.209835	-0.4015	-0.115409
-0.45512	-1.74189		0.849292		-0.05589			0.934443		0.76611	0.84587	-0.10105	-0.59075	0.882377	0.214045
-0.12508	0.028326		0.314819		-0.10022			0.191648		0.480822	-0.2373	-0.24426	0.917001	-0.34152	0.347705
-0.45102	0.73223		-0.789		0.248199			-0.42232		0.727678	0.774102	-0.32493	-0.38882	-0.87581	0.249273
-0.88026	0.605483		-0.07582		-0.31772			-1.68154		-0.86181	0.465823	-0.10371	0.603547	0.283795	0.513267
0.423026	0.76535		0.24567		-0.34818			-0.07114		0.187093	0.677162	-0.32355	-0.51481	0.000996	-0.131168
-0.76763	0.784948		-0.74018		0.334893			0.883233		0.734338	0.209688	0.693431	0.271257	0.879728	-0.111805
-0.85626	0.120087		-0.61147		-0.56206			-0.5608		0.688559	0.364136	-0.34705	0.05252	0.445484	0.179492
-1.35351	0.127618		0.123836		-0.13782			0.370095		-1.07718	0.676583	-0.18113	0.08599	0.692939	-0.14553
-1.04925	-0.00811		-1.47997		0.625127			0.57128		-0.50263	-0.71794	0.141211	0.470995	-0.36374	0.082677
-0.78938	0.627004		-1.76847		0.884981			-0.20386		0.011519	0.150394	-0.38609	0.803423	-0.26284	0.346819
-0.93124	-2.26901		-1.31429		-0.00287			0.87838		0.718593	0.347084	-1.69779	0.33344	0.169653	-0.520534
0.425057	0.560786		0.800241		0.199855			0.64425		-0.39476	0.320045	-0.36284	0.701752	-0.41476	0.418875
-0.9519	-0.66562		-0.38558		0.295712			-0.28461		0.689941	-0.31777	0.33707	0.61787	0.317646	-0.015718
0.686472	-0.01578		0.114065		-0.71009			0.931517		0.788499	-0.53016	-0.18178	0.093295	0.30923	0.574729
-0.69719	-0.21864		-0.35349		-0.78289			-0.0048		0.843102	0.180525	0.575603	0.255675	-0.02815	-0.524724
-0.34913	-0.51049		-0.56046		-0.25126			0.935298		0.450266	0.185092	0.525035	0.745138	-0.57971	0.115995
-0.11531	-0.37294		0.687192		-0.24859			-0.2476		-0.02305	0.544882	-0.94544	0.327013	-0.13957	-0.009995
-0.51772	-0.37882		-0.13243		0.553724			0.641402		0.072156	0.001933	0.809675	0.786922	-1.31324	0.557471
0.865937	-1.19421		0.198617		0.034021			-0.78866		0.849699	0.396653	0.79684	0.687062	-0.08036	0.339685
0.295968	0.526073		0.446972		0.020665			0.483744		0.712739	0.063692	0.686607	0.020481	0.38956	0.847244
-1.08187	-1.11574		-0.40098		-0.49954			-0.5439		0.80415	0.865051	-0.80989	0.294066	0.291008	0.160867
-1.17823	0.723082		-0.1145		0.621725			0.269493		-0.066	-0.57239	-1.26576	-0.55468	-1.09417	0.739372
-0.15042	0.403233		0.82356		-0.17105			0.627803		-0.06558	-1.29642	0.521375	0.288184	0.615158	0.52499
0.757533	-0.45705		0.510781		0.418277			0.529008		-0.78751	0.526049	0.580205	0.527167	0.442279	0.105494
-1.25327	-0.73944		-0.26676		0.46083			0.129464		0.766103	-0.20858	0.353184	0.206399	0.187616	0.521638
0.596986	0.362984		-1.02232		-0.56471			-0.34535		-0.32213	0.785413	-0.28692	0.490738	-0.0093	-0.069904
	0.465403		-1.36791		0.727367			-0.2711		0.379968	-0.54095	0.268963	-0.31696	0.329269	-0.005412
	-0.01131		-0.20814		0.112051			-0.25589		-0.78871	0.489374	-0.04583	0.718498	-0.12452	0.260187
	-0.8572		0.612058		-0.57359			-0.15397		-0.48062	0.772714	-0.44005	0.764481	-0.01418	-0.182003
	-0.85401		0.592068		-0.33001			0.319545		-0.41339	-0.48004	0.757075	-0.40336	0.302066	-0.870177
	0.32462		-1.65533		-0.11448			-1.32036		-0.60384	-0.58085	0.732648	0.173285	0.139343	-0.323591
	-0.17423		-0.99163		0.045504			0.959928		0.583263	0.464258	0.148782	0.328854	0.746291	0.240019
	0.379895		0.438172		-0.54463			-0.75438		-1.02808	0.199414	-0.45315	0.145609	0.063624	-0.67133
	-0.26374		0.330702		-0.1906			0.397089		0.363723	-0.1023	0.624731	0.600038	-0.4011	-0.044338
	-0.4422		0.615047		-0.49976			-0.92368		-0.18972	-0.2475	0.793533	0.507546	-0.11458	-0.237151
	-1.14188		0.070619		0.492445			-0.97784		-0.48478	0.043244	0.213859	0.268022	0.367369	0.765945
	0.434535		-1.44029		-0.40616			0.798143		-0.39031	-0.65842	-1.11915	0.423485	-0.85379	0.176013
	-0.30957		0.255374		-0.13225			-0.4849		-0.08273	0.757146	0.069857	0.752664	-1.16028	0.182461
			0.529048		-0.05024			-0.4649		0.55267	-0.37561	-1.28367	-0.05566	-0.75925	0.360624
			0.558598		-0.34022			-0.71109		0.047845	-0.3324	0.078948	0.035167	0.682747	-0.210614
			-0.64457		0.901476			-0.08869		-0.23582	-0.77847	0.109515	-0.12769	-0.09716	0.270962
			-1.10264		-0.54876			0.138052		-0.01756	-0.35676	-0.61063	-0.00862	0.374653	0.22286
			0.687717		-0.0174			-1.76296		-0.59059	-0.39814	0.369754	0.557469	0.901578	-0.676208
			0.792242		-0.16555			0.513824		-0.19418	0.846631	0.358736	0.835877	0.276763	0.600263
			-0.52484		-0.40553			-0.60508		-0.19925	-1.22408	-1.46345	0.757331	0.257014	-0.464227
			0.284453		-0.16312			-0.47926		-0.99375	0.154272	-0.66352	0.239086	0.652878	0.608182
			-0.10284		-0.57527			0.680622		-0.08879	0.357274	0.508012	0.156145	0.03596	0.387117
			0.726985		-0.8775			-0.63719		0.501072	-0.84851	0.026181	0.065687	-0.40238	0.442212
								-0.78098		-0.4718	0.868631	0.192045	-0.50478	0.173615	0.887585
								0.918652		0.787916	0.633483	0.410257	0.042592	-0.13375	-0.073644
								-0.42941		-0.98641	0.777327	-1.06335	0.053425	0.710042	0.461591
								-0.44204		0.650041	0.731737	0.837756	0.719339	0.633024	0.655379
								-0.28197		0.704415	-0.55746	0.775708	0.180717	0.399548	0.0200342
								-0.65159		-0.00011	0.788473	-0.19082	-0.69803	0.371776	0.792725
								-0.19296		0.776307	-0.48106	0.200436	-0.56374	-0.18509	-0.116434
								0.118619		0.914243	-1.19206	-0.02491	0.580846	-0.04929	0.0094639
								-0.74125		0.5071	-0.85493	0.549702	-0.12256	0.835278	0.058755
								-0.16728		0.098453	0.525296	-0.05736	-0.07072	-0.9913	0.23364
								-0.17633		-0.10582	-0.28055	0.490841	0.294759	0.13975	0.382293
								-0.03954		0.140206	-1.38301	-1.10499	-0.46331	-0.21195	0.0487651
								-1.54554		0.602902	0.456483	0.306436	0.065446	-0.94489	-0.508555
								-0.44414		-0.49453		0.320631	0.687939	0.111573	0.441244
								0.530681		-0.30253		0.089605	0.520904	0.339115	0.665602
								-0.43178		0.918282		0.223455	-0.73974	0.011731	0.619634
								0.874683		0.840869		-0.10449	0.754408	0.010213	-0.130399
								0.649832		0.876067		0.053897	-0.52149	0.220739	0.551114
								0.879456		0.7551		0.844069	0.591117	-0.02009	0.382351
								-0.19486		0.665054		-0.35752	0.17593	0.788364	0.226173
								0.206467		0.807022			0.639654	-0.13368	0.67223
								0.382782		-0.2888			-0.27007	0.473376	0.260395
								0.411179		0.751443			0.847185	0.655018	0.573589
								0.039068		-0.82152			0.219749	-0.73877	-0.555509
								0.047873		-0.42582			-0.00675	-0.35466	0.734414
								0.10414		-0.52131			0.600393	-0.04736	0.195808
								-1.71056		-1.48365			-0.02718	-0.28767	-0.205398
								0.91196		0.117099			-0.46233	-0.36313	-0.049952
								0.211294		0.70915			-0.03002	0.450308	0.0579686
								-0.20834		0.497603			0.048432	0.251933	0.64185
								0.689306		0.700072			0.483316	0.267689	0.456992
								-0.53252		-1.10465			-0.06854	-0.11188	0.0936156
								0.403118		-0.48181			0.06363	-0.43818	0.678331
								0.697938		0.923164			0.331708	-0.38641	0.126814
								-0.78585		0.237906			0.126594	0.442792	-0.881966
								-1.8345		-0.79814			0.128325	-0.19777	-0.201033
								0.85936		-1.22214			0.629291	-0.58228	0.491006
								0.771862		-0.03559			-0.07294	0.56573	0.389901
								-0.64706		0.739786			-0.04147	0.16774	0.471716
								-0.80891		-0.03914			0.043508	0.431987	0.186347
								-0.72236		0.542622			0.848356	0.794047	0.532551
								0.893426		0.742184			0.777804	0.754612	-0.192512
								0.493095		0.127146			0.482076	-0.27751	-0.381092
								0.252743		0.479326			0.89916	-0.27505	0.847023
								-0.27964		0.021608			-0.00931	0.479651	-0.316589
										0.531653			0.313149	0.600957	0.522417
										-0.12277			0.77462	-0.0788	0.421799
										-0.30472			0.499091	-0.59737	-0.949799
										-0.05837			-0.27962	-0.76986	-0.626123
										-0.50417			0.622652	0.505457	0.792261
										0.166036			0.252985	-0.42875	-0.269875
										0.508504			0.727276	-0.75609	-0.353352
										0.519614			0.800991	0.680813	-0.03197
										-0.48309			0.786127	0.455606	-0.19716
										-0.14204			0.789149	-0.84361	-1.07255
										-0.14168			0.331609	0.571782	0.836759
										-0.04836			0.69735	0.241042	-0.438749
										-1.04811			0.840111	0.718948	0.340763
										0.590688			0.347947	-0.53383	-0.509062
										-0.02747			-0.5217	-0.31638	0.792101
										-0.80321			0.349655	0.566395	-0.710453
										-0.30526			0.857597	-0.81706	0.255373
										0.205016			-0.22596	-0.6902	0.153217
										-0.02894			0.667782	0.144836	-0.545868
										0.628664			0.393014	0.223789	-0.259446
										0.756894			0.231401	0.158442	-0.438058
										-0.09218			0.448618	0.160609	-0.691536
										0.169568			-0.11892	0.488643	0.575386
										0.867747			-0.03047	0.729245
										0.043207			0.02213	0.368064
										-0.88928			0.590394	0.593438
										0.897075			-0.25499	0.466565
										0.5659			0.050541	0.417391
										-0.28103			-0.54099	0.641311
										-0.40748			0.106533	0.586826
										-0.42682			0.316094	0.355314
										-0.26104			0.446089	0.57697
										0.306411			0.645525	0.167804
										0.869299			0.41565	-0.01609
										-1.15392			0.702866	-0.55068
										-1.46478			-1.47567	0.539549
										-1.12268			0.010251	-0.54482
										-0.3905			0.84983	0.127269
										0.720933			0.793994	-0.05497
										0.823513			-0.20527	-0.24714
										-0.51218			0.400649	0.553702
										-0.63633			-0.31543	0.558822
										0.91326			0.492403	0.26963
										0.750452			0.807832	0.08471
										0.672579			-0.11165	-0.2436
										0.709786			0.23133	0.469177
										-0.37751			-0.13523	0.414503
										-0.18392			-0.50107	0.545439
										0.277429			-0.10747	0.709636
										-0.71805			0.062541	-0.24853
										-0.32409			-0.19841	-0.46147
										0.870824			0.758273	0.082883
										0.132614			0.288105	-0.50323
										0.039592			0.274392	-1.34935
													0.26662	0.2208
													-0.12166	0.403931
													0.81032	-1.23922
													-0.35287	-0.84351
													-0.10702	-0.91625
													0.276893	0.356951
													-0.10475	0.028417
													0.818064	-1.2978
													0.708021	0.350979
													0.478874	-0.17514
													0.329722
													0.769012
													0.788821
													0.029265
													0.442029
													0.781137
													0.293949
													-0.02159
													0.59798
													0.673974
													0.183318
													-0.19416
													0.526501
													-0.48109
													0.16026
													-0.31695
													0.409095
													0.596864
													-0.13721
													-0.56186

## Sheet: B
B1	B2	B3	B4	B5	B6
0.628011	0.528254	-0.35298	0.755005	-1.85129	0.066844
-0.18696	0.712454	-1.19605	0.817272	-0.9914	-1.43104
-0.39823	0.944604	-1.06402	-0.32308	-0.32647	0.682475
0.846894	0.553573	0.741879	0.730097	-0.1781	-0.00634
0.042604	-1.13383	0.432611	0.835414	0.260273	-0.82793
0.479375	-0.21339	-0.60072	0.703629	0.755843	0.35397
-0.24062	0.254885	0.921589	-1.55761	-0.49371	0.271703
-0.27704	-0.36587	0.872876	-1.43981	-0.62278	-0.63443
-0.15776	0.14577	0.003954	0.783038	-1.44444	0.294643
-0.62196	0.542827	0.649967	0.872561	0.54194	0.83686
-0.25523	-1.4098	0.25606	0.359017	0.396116	-0.35577
0.179122	-0.28778	0.27237	0.689843	0.56241	0.406543
-0.00648	-0.54609	0.723347	-0.86818	0.925389	0.628587
-0.18934	0.437861	0.643037	0.857606	0.650599	0.082338
0.262491	-0.94588	-0.38112	0.651901	-1.78375	0.603576
-0.12914	0.599434	0.741809	0.849811	-2.29694	-1.76012
0.087763	0.00209	-0.35519	0.729567	-1.79191	0.741226
0.246273	0.703017	0.416498	-0.93113	-0.48304	0.401909
0.672457	-0.13229	0.639273	0.709489	-0.0081	-1.16889
-0.60388	0.371611	0.02657	-1.37928	-1.09224	0.497417
-0.11645	0.715167	0.035003	-2.78099	0.784947	0.122671
-0.16696	0.132112	0.90843	-2.13229	-0.62014	-0.57248
-0.0698	0.022722	0.449717	-0.26755	0.683855	0.395968
-0.02951	0.401933	0.864659	-0.58809	-2.05108	0.247675
-0.29803	-0.33143	0.853868	0.85385	0.674338	-0.99443
0.030574	-0.46833	0.018883	-1.35488	0.646268	0.027246
-0.23385	0.51116	0.178007	-0.73145	-1.7628	-0.2398
0.770553	0.524929	0.706521	-0.28061	-1.15255	0.504375
-0.42554	0.750349	-0.65132	0.833902	-0.04971	-1.54347
0.796199	-0.23675	0.861108	-0.50009	-0.19198	0.309967
-0.65496	-0.56623	0.857244	0.618227	0.520584	0.050607
-0.34934	-1.26107	-0.61462	0.538002	0.467404	-1.3299
-0.33754	-0.51562	-0.29974	0.878848	-1.1974	-0.6051
-0.07155	0.781233	-0.89362	0.11859	0.405101	-0.99605
0.727655	0.744647	0.912264	-0.46521	-0.51978	0.900715
-0.18321	-0.08077	-0.45928	0.642938	0.571036	0.54521
0.445561	0.765548	0.716956	0.028855	0.075348	0.895042
-0.16402	-0.81396	-0.51955	0.038425	-1.72661	0.291271
-0.02374	-0.67133	0.647054	0.540919	0.145476	0.807777
0.780462	-0.72745	0.057072	0.552433	-0.22622	-0.31943
-0.10259	0.776578	0.28392	-0.06737	-0.40417	-0.27178
0.937308	-0.12989	0.891385	-0.87354	0.858516	-0.70551
-0.0897	0.63764	0.474692	-0.00656	0.94839	-0.40408
0.081027	-1.59572	0.847533	-1.86109	-0.75687	-0.30438
0.924065	0.87069	-0.11717	0.675532	-0.63333	-1.60571
-0.23629	0.783392	0.910178	-0.08902	-1.39135	0.577247
0.976477	0.642217	0.884457	-2.37094	-1.23172	-0.2804
-0.59119	0.728879	0.521908	-1.20072	0.813461	0.49565
0.0637	0.595099	-0.40682	0.630078	0.202466	0.207636
0.283043	0.649486	0.360699	-1.87412	-0.30694	0.047342
0.444934	0.808131	0.63636	-0.25241	-0.98842	0.791401
-0.20758	0.783811	0.939172	0.271515	-1.35481	-1.70176
-0.23715	0.332349	0.861949	0.613338	-0.36311	0.772403
0.510659	-0.67604	0.801245	0.18269	-0.71186	0.384896
0.553173	0.747564	0.695948	-0.15281	0.909146	0.771099
0.112315	-0.38352	0.875145	-0.34904	-1.31245	0.730704
0.207952	0.936342	-0.22866	0.590718	0.550802	0.828852
0.610493	0.932872	0.942784	0.25328	0.67368	0.729103
-0.05222	-0.01626	0.790628	0.27737	-0.76279	-0.75511
0.847898	-0.52784	0.805683	0.736877	-0.45219	0.691405
0.15618	0.746903	0.840632	0.535702	-0.85765	0.802033
-0.03967	0.829777	-0.38245	-0.30666	-0.46256	0.186279
0.26354	-0.32499	-0.73004	0.590828	0.180445	-0.10108
0.343682	0.627293	0.56519	-0.42166	0.747963	0.466777
-0.55225	-1.04417	0.935885	0.799486	-1.21498	-1.85859
0.732223	0.328999	0.629401	-1.08664	0.403794	0.70799
0.753821	-0.32016	-0.24774	0.890762	-1.3953	0.656162
0.6753	0.82013	0.893747	0.581168	-1.85716	-0.77754
0.95148	0.663652	0.913836	0.407078	0.397378	0.526529
0.5763	-1.76623	-0.46494	0.797155	-3.61048	0.629151
-0.05399	0.05458	0.827538	-0.81382	0.631848	0.02195
0.216573	-1.08848	0.543044	0.735562	-1.81258	0.689813
-0.01461	0.882666	0.938937	-0.56305	-0.14663	0.590731
-0.03258	-0.82055	0.567396	-1.08331	-2.12074	-1.55105
0.20494	-0.52961	0.91975	-1.60468	0.800208	0.186
-0.25965	0.470924	-0.83127	0.849823	0.396996	-0.58592
0.224562	-0.58041	-0.75599	-0.34422	-1.01984	-1.18426
0.262114	0.860119	0.896776	0.539908	-1.018	-1.24722
0.918615	0.705494	0.836583	0.73525	-2.20365	-0.6271
0.579262	0.061102	-0.04753	-0.91214	-2.76042	-1.26345
0.771001	-0.41242	0.906746	-0.2075	0.648795	-0.15216
0.164281	-0.11644	-0.41344	-0.87448	-0.28891	0.830548
0.951997	-0.15197	0.948076	-0.27149	-1.592	0.534413
0.101786	0.502167	0.922685	-0.10377	-0.2935	0.220868
0.798172	-0.38174	0.913132	-0.48622	-1.50067	0.230017
0.741832	-0.26923	0.404309	-0.53539	0.128384	-0.46904
0.005422	0.320029	0.938279	-0.25144	0.543638	-0.20671
0.925954	0.175234	-0.71622	0.796693	-0.67981	0.746654
0.384608	-0.20133	0.922344	0.693541	0.48306	0.519097
0.422795	0.013482	0.644759	0.645432	0.637923	0.832783
0.265907	0.587726	0.921634	-0.15265	-0.47738	0.621157
0.263433	-0.07045	-0.08153	0.698373	-1.96637	0.666425
0.358443	0.74052	-0.36661	-0.39225	-1.32798	-1.17601
	0.585574	0.89036	0.033788	0.841807	0.330612
	0.02831	0.837302	-0.24139	-0.35844	0.805299
	-0.03981	0.895335	0.812831	0.594841	0.250304
	0.918195	-0.97239	-1.00516	-1.11785	0.426141
	0.92611	-0.74787	0.680465	-1.73951	0.84349
	0.669269	0.143537	0.761978	0.275592
	-0.07477	-0.4344	0.489194	-2.86766
	0.893675	-0.4679	0.000796	-1.85196
	0.899203	-0.78713	-0.92214	-0.7959
	0.740921	0.944117	-1.12477	0.195513
	0.633526	-0.45498	0.01318	0.784503
	0.583483	-0.28066	-1.44087	0.85375
	-0.03988	-0.68723	-0.30388	-2.18002
	0.48029	0.950904	0.554382	-0.39422
	0.261098	0.907752	0.547182	0.194116
	0.706807	0.842132	0.864608	0.730701
	-0.34137	-0.84973	0.047458	-2.2213
	-0.93206	0.572401	-0.93225	-2.09797
	-0.20791	-0.86148	0.578764	-1.28584
	0.717347	0.086458	-0.08052	0.238044
	0.842274	0.899688	0.402193	-0.65312
	-0.68231	0.580709	-0.29706	0.829822
	-1.44496	-0.18485	0.736541	0.066628
	0.484478	0.025021	-0.89416	0.310784
	-0.48829	-0.01015	0.284658	-1.28173
	0.929364	-0.65292	-2.39676	0.240807
	-0.37971	0.017248	-0.31268	0.034802
	0.886985	0.262764	-0.30488	0.956183
	-0.10751	0.14763	-0.08028	0.603853
	0.962918	0.79006	0.466244	-1.09551
	0.502838	-0.55392	0.615485	0.18043
	0.072827	0.544575	0.734835	0.421723
	0.693414	-0.6469	-0.29951	-1.40626
	0.138181	0.178644	0.525731	0.19091
	-0.6962	-0.9713	-0.93152	-1.29884
	0.414481	-0.29751	-1.31276	0.766767
	0.383726	-1.53628	0.402085	-1.91558
	0.635378	-0.46488	-1.184	0.266745
	-0.72801	0.656476	-0.74595	-1.43243
	-0.66344	0.530985	0.163091	0.518213
	0.934424	0.863337	-0.6573	0.450778
	0.032559	-0.10133	0.847289	0.401854
	-0.57168	0.683123	-0.73068	0.642664
	-0.11171	-0.36869	0.384483	0.737764
	-1.19591	0.446741	-0.79003	0.889011
	-0.25957	-0.21411	0.500463	0.675144
	0.605883	-1.32685	-0.80689	-0.63479
	0.627833	0.716426	-1.49603	0.863602
	0.154812	-0.71933	-0.52518	-1.8139
	-0.93435	-0.12352	-1.7287	0.866319
	-0.57212	0.091759	0.287744
	0.136438	0.14451	-0.47555
	0.628535	-0.30057	-1.75622
	0.863392	0.938623	0.03583
	-0.09011	-0.74277	-1.31415
	0.063971	-0.63431	0.161018
	0.602515	-0.7144	-0.28006
	0.780539	0.781369	0.690173
	-0.23834	0.415419	0.065311
	0.142214	0.782092	0.667832
	-0.40574	0.03164	0.806113
	-1.61772	0.79439	-2.06232
	-0.3212	0.890529	-2.18445
	-0.03242	0.165841	-2.04762
	0.400758	0.659133	-0.05332
	-0.15926	0.402757	0.520942
	-0.00026	-0.47874	0.352957
	0.323526		-0.44822
			0.832547
			-2.40595
			-0.58044
			0.926251
			-0.78734
			0.38064
			0.61942
			0.145246
			-0.87825
			-0.13865
			-0.80166
			-1.60211
			-0.06286
			0.919212
			-0.372
			-0.1687
			-0.98102
			0.369474
			0.941059
			0.738632
			0.432879
			-0.14436
			-1.30943
			0.243088
			-0.58701
			-0.02615
			0.881628
			0.643613
			0.708487
			0.30975
			-0.69955
			-1.83771
			0.799663
			-0.43993
			-0.54934
			0.892443
			-0.94558
			-0.93552
			0.855962
			0.801253
			0.803895
			0.312006
			-0.74489
			-1.10478
			-0.98193
			0.358837
			-0.23466
			0.402227
			0.172366
			-0.20217
			-0.37294
			-2.06779
			0.690064
			0.602268
			0.770571
			0.712272
			-0.67011
			0.546197
			-1.21665
			-0.05766
			0.500655
			-0.2375
			-0.70207
			-0.07936
			0.554986
			0.352369
			-0.62656
			-0.17782
			0.693189
			0.236743
			-2.71096
			-1.78656
			-0.3021
			0.350298
			0.805087
			0.155103
			0.541993
			-0.40668
			0.090372
			0.880506
			-0.45445
			0.353754
			0.802352
			-1.08248
			-1.8241
			-0.04291
			-0.9855
			0.18772
			0.56461
			0.135602
			0.442877
			-0.04853
			-0.97525
			0.063036
			0.535359
			-0.56578
			-0.19891
			-1.38525
			0.593468
			-1.24135
			-1.4488
			0.871957
			0.054878
			-1.81323
			0.777909
			-0.43176
			0.386662

## Sheet: C
C1	C2	C3	C4	C5	C7	C8	C9	C10	C11	C12	C13	C14	C15	C16
0.21468	0.684338	0.645422	0.794879	0.579064	-0.11925	0.510902	0.217339	0.922907	0.118005	0.0471687	0.767394	0.348203	-0.217307	0.823262
0.763389	0.096018	-0.09979	0.800543	0.866761	0.352818	0.628614	-0.81843	0.852155	0.766598	0.140371	0.303909	0.701724	0.0767423	0.790524
-0.24777	0.219737	0.728842	0.795863	0.752617	0.815202	0.611817	0.70526	0.786681	0.273456	0.365082	-0.336575	0.37464	-0.562569	0.90753
-0.65955	-0.20944	-0.13884	0.746768	-0.61011	-0.48808	-0.23404	0.313103	0.531315	0.271008	0.250422	-0.583268	0.146216	0.746899	0.806527
0.080726	0.360398	-0.07838	0.863808	0.063971	0.696139	0.927022	-0.83109	0.586609	0.144887	-0.610713	0.373027	0.0942844	-0.068408	-0.7685
0.9458	-0.32069	0.286746	0.600399	0.122136	-0.01239	-0.27703	0.916024	0.877543	-0.181558	0.366346	0.859672	0.480079	0.821102	-1.17751
0.168517	-0.18243	0.845411	0.928202	0.342159	0.212807	-0.09963	0.760644	0.918133	-0.309619	0.845532	-0.066437	0.125691	0.385792	0.143737
-0.49019	0.486367	0.819443	0.652924	0.007697	0.512575	-0.14399	0.385426	0.293054	0.765544	0.0879094	-0.763861	0.0035823	-0.970243	-0.60732
-0.74833	0.806948	0.687753	0.719067	0.887917	0.746767	-0.73689	0.689218	0.223322	0.320334	-0.361341	0.0241089	0.504224	-0.273738	0.191795
-0.60485	0.481387	-0.06739	0.564294	0.767205	0.662835	0.010388	0.669183	0.892937	0.247285	0.143691	-0.169314	0.270089	-0.034776	-0.38202
-0.11774	0.344174	-0.10512	0.709562	-1.0626	0.736628	0.352523	-0.85606	0.739791	0.507889	0.89601	-0.53875	0.646456	0.0614521	-0.80116
-0.08787	-0.22102	0.756488	0.627801	0.645988	0.313964	0.871162	-0.07234	0.887863	0.129143	0.825204	0.613826	0.630887	-0.573258	0.684726
0.570622	0.125816	-0.22495	0.725489	-0.18236	0.89295	-0.54182	-0.48109	0.739409	0.467344	-1.14145	0.325825	0.123141	-0.572374	-0.14421
-0.00263	-0.55876	0.804513	0.822871	-0.30594	0.881937	0.699958	0.327902	0.590792	0.570935	-0.398603	0.249192	0.150371	-0.26375	0.710421
-0.53193	-0.53038	-0.13821	0.685911	-0.99027	0.30906	-0.95741	-0.05685	0.809535	0.772531	-0.789424	0.672752	0.417015	-1.12282	0.193817
-0.08102	-0.5769	0.731038	0.861415	-0.01842	0.709885	0.001406	0.322386	0.899259	0.536266	0.844955	0.782806	-0.083879	0.687482	0.635287
-0.15365	0.49673	-0.1057	0.651963	-0.41282	0.120031	-0.54105	0.803206	0.758061	0.357709	-0.463442	0.893622	-0.063939	0.594563	0.2893
-0.68327	0.534045	0.35879	0.695376	-0.77445	0.072783	0.187406	-0.53146	0.933555	0.701387	0.0903023	0.782307	-0.124993	0.351656	-0.85489
-0.24865	-0.82708	0.128888	0.720447	0.10447	0.740766	0.352884	-0.53654	0.930056	0.807965	0.810438	0.724811	-0.177832	0.579472	-0.91726
0.017163	-0.09315	0.150284	0.833733	0.516281	0.738545	0.071724	0.857131	0.904901	0.565861	0.0435257	0.757763	0.0599858	-0.278961	-0.55391
0.793844	-0.63567	0.036067	0.706033	-0.4062	0.146714	0.527229	0.65011	0.700893	0.691622	0.55152	-0.812358	-0.246663	0.0375701
0.300886	0.650418	-0.05381	0.846907	0.773986	0.843667	0.842908	0.188348	0.808846	0.745367	-0.122088	0.816044	0.0877511	0.133647
-0.55428	-0.81063	0.217958	0.667081	-0.13116	0.648826	0.872341	-0.30814	0.396413	0.716185	0.813357	0.855072	-0.447507	-0.420083
0.187565	0.773589	0.604923	0.565848	-0.42312	0.850973	0.756782	0.023518	0.782147	0.374959	0.831353	-0.82042	0.0637956	0.34234
-0.26412	0.360599	0.363829	0.608832	0.337548	0.754311	0.472764	0.881269	0.576771	0.383259	0.0295636	0.0408161	0.435788	0.651291
-0.7041	-0.42264	-0.02857	0.843221	-0.41589	0.825371	0.885153	-0.30677	0.855626	0.525085	-0.102746	-0.185165	0.173761	0.0394168
-0.30341	0.026906	0.686859	0.467903	0.052824	0.113957	-1.04793	0.518327	0.647809	0.295368	0.464382	0.694916	-0.092888	-0.620765
-0.19711	0.192249	0.195622	0.600779	0.035372	0.286991	0.146528	0.848612	0.911187	0.698548	0.60935	0.285494	0.311684	0.740229
0.615044	0.64074	-0.01633	0.790981	0.769977	0.867818	-1.02207	0.443987	0.66151	0.810372	0.30464	0.58702	0.232269	-0.234148
-0.55698	-0.07976	0.829551	0.894056	0.687876	0.903191	0.5553	-0.53699	0.92574	0.378735	0.777374	0.554071	0.393822	0.179902
-0.09001	0.281181	0.341346	0.673333	-0.85586	-1.7384	0.229318	0.80169	0.664832	0.431497	0.251649	0.192553	0.517068	0.150822
0.681723	0.313004	0.828569	0.75762	-1.28186	-1.50081	0.741932	0.677848	0.872251	0.683917	0.436303	0.424943	-0.350387	0.147957
-0.49541	-0.29302	0.689767	0.694889	0.462127	0.758461	-0.4276	0.703373	0.838947	0.561142	0.726174	0.188774	-0.359974	0.268582
-0.01674	-0.36178	0.748253	0.721413	0.208487	-1.49044	0.971143	-1.56106	0.816726	0.839973	-0.038389	0.522305	-0.306052	0.16846
0.895917	0.456868	0.376617	0.786663	-0.07842	-0.6011	-0.35424	-0.2361	0.89352	0.601013	-0.247071	0.597071	-0.027398	0.173479
0.153566	-0.21894	-0.06926	0.386218	-0.01865	-1.65534	-0.09356	0.780131	0.90623	0.466356	0.223255	0.462415	0.829229	0.0929769
-0.50037	0.413292	0.756535	0.850483	0.846851	0.292734	0.735877	-0.30479	0.948395	0.600974	0.560784	0.111645	0.52698	-0.695107
-0.45255	0.788317	0.831344	0.785933	0.601851	0.642542	0.745056	0.542826	0.918875	-0.068515	0.256516	0.61236	0.429095	0.422744
0.339327	0.591404	0.797769	0.538373	0.534092	0.27399	-0.47775	0.755132	0.863929	-0.05842	0.429575	0.562811	-1.18599	0.284465
0.397367	-1.46891	-0.20737	0.686041	-1.26586	0.37061	0.243563	0.667351	0.654708	0.524635	0.826962	0.073861	0.527083	0.0235635
0.567594	0.307082	0.228866	0.753697	-0.5206	-0.09771	0.023791	-0.85136	0.774503	0.743352	0.857088	0.801392	0.1015	-0.877226
-0.7022	0.151226	0.749209	0.902175	0.217965	0.320231	-0.2369	0.842924	0.652941		-0.188253	0.681783	0.847017	-0.151933
-1.03203	0.552821	0.589027	0.863588	-0.78875	0.597677	-0.17398	0.675996	0.906689		0.362101	0.860713	0.287488	-0.058094
0.127975	0.692113	0.610744	0.421976	0.123989	0.708862	-0.29424	-0.28385	0.904847		0.787796	0.551069	-0.178836	-0.144235
0.187894	-0.14428	0.818855	0.588759	0.14688	-0.69906	-0.15916	-0.21104	0.824596		0.305056	-0.317801	0.876802	0.350697
-0.44963	0.032968	0.364456	0.479682	-0.11969	0.463721	-0.73338	-0.43975	0.880251		0.731873	0.587592	0.674593	-0.592001
-0.74065	0.561746	0.468723	0.733954	-0.29903	0.834025	0.711006	-0.46218	0.928536		0.0356306	0.0596161	0.717102	-0.579562
-0.25192	-0.39485	0.56458	0.827002	0.247792	-0.25069	0.576676	0.529563	0.202458		-0.085259	0.291232	0.550469	-0.078956
-0.28395	0.353328	0.121501	0.639337	-0.07942	0.769459	0.577115	0.536498	0.768692		0.449869	0.487372	0.440327	0.521711
0.885937	0.189175	0.516144	0.780264	-0.76001	-0.04476	-0.50096	0.556243	0.841004		0.808579	-0.227032	-0.746368	-0.170405
0.402092	0.25777	-0.02086	0.594241	-0.22588	0.457487	-0.69656	-0.03505	0.697211		-0.012027	0.239319	0.362437	0.0048326
0.331841	0.82028	0.598259	0.456809	0.405712	0.563962	0.878368	0.068244	0.852437		-0.080077	0.907918	0.686234	-0.386804
-0.283	-0.1408	0.726372	0.205315	-0.45059	-0.09573	0.779289	0.891498	0.887232		0.513869	0.136557	0.393128	0.257445
-0.75239	-0.11566	0.677316	0.805833	0.286771	-0.49391	-0.35463	0.878136	0.61284		0.264169	0.741438	0.615669	-0.198227
0.54941	0.661788	0.612989	0.858832	-0.92276	-1.48932	0.783175	0.657491	0.784765		0.397629	0.623098	-0.938842	0.0003119
-0.38895	0.295513	0.618791	0.86273	-0.11009	-0.65311	0.747459	0.734147	0.363289		0.181807	0.661614	0.793967	-0.052102
0.485858	-0.38691	0.811096	0.757669	-0.7557	0.113104	-0.59914	0.148782	0.505837		0.848372	-0.191237	0.29675	-0.577395
0.818212	0.254224	0.66044	0.757043	0.826415	-1.70473	0.749857	-0.48954	0.825717		0.700841	0.498595	0.0928508	0.204624
-1.29366	0.000572	0.604047	0.580014	0.790568	0.557007	-0.03431	0.638351	0.932666		-0.283458	-0.178492	-0.395786	0.15283
-0.19472	0.60893	-0.43003	0.200443	0.835114	-1.22121	0.610445	0.829984	0.318703		0.287122	0.059067	0.288735	0.444439
0.61323	-0.49735	0.672176	0.74711	-0.50999	0.771358	-0.47486	-0.66608	0.168009		-0.337816	0.81354	0.604144	-0.479731
-0.07776	0.855109	0.317351	0.732208	-0.69704	0.098297	0.107863	-0.32273	0.799513		-0.298103	0.0395605	0.0649187	-0.677695
0.787836	0.348461	-0.21175	0.767602	0.475052	0.612554	0.561841	0.523763	0.809205		-0.180011	0.259181	0.827716	0.260579
0.744894	0.628818	0.853365	0.16654	0.726257	0.44641	0.703931	0.820021	0.878898		-0.055706	0.177636	0.0081606	0.822025
0.490498	0.639325	0.489259	0.855101	-1.0443	0.11416	0.262681	-0.58573	0.773938		0.641905	0.40711	-0.249548	0.745966
-0.05981	0.201575	0.537971	0.938394	0.074293	-0.96082	0.626632	-0.875	0.877956		0.868922	0.682095	0.266693	0.154566
0.499948	-0.0792	0.109072	0.338543	-0.24616	-1.18791	0.720471	0.745531	0.60705		0.775964	0.374134	-0.845392	-0.156694
-1.01235	0.128742	0.538782	0.890536	0.046707	0.511424	0.647591	0.60745	0.827005		0.856519	0.561329	0.772513	-0.747063
-0.04949	0.572702	0.714308	0.696	0.720521	0.350671	0.806762	-0.15802	0.822619		-0.286288	0.565609	0.195411	0.594665
0.761306	-0.19206	0.014884	0.593602	0.515528	-0.29214	0.249661	0.877336	0.851093		0.82705	0.45746	0.243164	0.256751
-0.87444	-0.75202	-0.00978	0.521187	0.038998	-0.85115	-0.36201	0.828929	0.74186		0.167451	0.486936	0.252323	0.840295
-0.67286	-0.89634	0.760373	0.552307	0.859728	-0.70317	0.659779	0.781019	0.83535		0.818364	0.869541	0.232101	-0.331009
-0.48391	-0.018	-0.00818	0.678777	0.702151	0.738788	-0.18295	-0.49961	0.890375		0.540848	0.681778	0.358327	-0.035041
0.029039	-0.68644	0.794657	0.627856	0.595297	0.510877	0.861108	0.204487	0.0666079		0.841171	-0.048723	-0.143857	-0.196291
-1.04754	-0.23469	0.480819	0.553636	0.659289	-0.13177	0.309149	0.916043	0.849043		0.295519	0.221922	0.76185	-0.193482
0.327796	0.535969	0.651518	0.796058	-0.60777	-0.20796	0.763346	0.761951	0.891107		-0.139947	0.070253	0.125797	-0.741433
0.86899	-0.2042	0.729019	0.786646	-0.00771	-0.61137	0.306065	-0.12794	0.152224		0.460682	-0.278175	0.295811	0.422614
-0.677	0.67447	0.090902	0.684814	0.056133	0.212211	0.796567	0.674936	0.809536		-0.13628	0.825748	0.459767	-0.20997
0.404637	0.685363	-0.16835	0.458756	0.520404	-0.71818	-0.19964	0.802855	0.845394		0.219767	0.483694	0.775639	0.754734
-0.21099	0.199474	0.572498	0.302536	-0.60863	0.589358	0.236448	-0.35797	0.935176		0.903221	0.152176	0.528634	-0.044073
0.352802	-0.15801	0.786017	0.671713	0.869506	0.033187	0.440983	0.455986	0.896254		0.194505	-0.100772	-0.074769	-0.225642
0.620397	-0.32162		0.776762	-0.29676	-0.96167	0.810058	-0.93033	0.883628		0.717371	0.801699	0.372598	0.47574
-0.21645	-0.01549		0.677033	0.294694	-0.43202	0.237567	0.328853	0.911281		0.226654	0.586156	0.151592	0.192257
-0.36463	0.244736		0.423033	0.71172	0.431475	0.364962	0.718491	0.876504		0.859412	0.598531	0.78173	-0.158177
-0.08487	0.823322		0.15156	0.546707	-0.19875	0.851377	-0.16037	-0.008322		0.261873	0.648166	0.551214	0.341155
0.35218	-0.10022		0.18555	0.858851	0.601337	0.676173	0.733894	0.433458		0.0625057	0.664135	0.737174	-1.19559
0.863629	0.034246		0.875607	0.282171	0.256152	0.934315	-0.13609	0.835499		0.0861982	-0.170911	0.194101	0.67289
0.392288	0.253553		0.747399	0.645652	0.862376	0.612603	0.815151	0.538736		0.133217	0.37269	0.240816	0.752187
-0.34506	0.342186		0.898104	0.490905	0.594557	-0.24725	-0.90395	-0.327291		0.822247	-0.29801	0.417092	-0.716285
-0.29498	-0.31731		0.261367	0.723806	0.171743	0.682372	0.05113	-0.088426		-0.436655	0.274844	0.140927	-0.435314
-0.44265	0.321217		0.788236	0.892647	0.065842	0.445944	-1.42683	0.883973		0.674696	-0.74717	0.797658	0.675359
0.717322	-0.02794		0.471707	0.026954	0.57708	-0.45068	0.641925	0.797238		-0.330611	0.0443485	0.445512	0.0645487
0.174719	-0.08384		0.612388	-0.59557	0.742637	0.537542	-0.77248	0.622364		0.724587	0.798863	0.814214	-0.034742
-0.17123	0.562677		0.743699	0.340201	0.033437	0.292369	-0.14239	0.803385		0.452026	0.878499	0.226787	-0.88802
-0.5488	-0.38953		0.603908	-1.77643	-0.92329	0.577174	0.433323	0.749977		-0.152778	0.638887	-0.226828	-0.361111
-1.0055	0.083161		0.733126	-1.08232	-0.2071	0.641771	0.343913	0.718122		0.378803	0.878295	0.0179195	0.637624
0.019226	-1.51792			-0.62814	-0.83333	0.640903	0.817553	0.826208		0.461788	0.149114	0.29724	-0.24009
0.117992	-0.54633			0.031704	-0.63763	-0.23265	0.791981	0.389824		0.274478	0.825046	0.0505547	-0.011287
0.765382	-0.61336			-0.73817	-0.69544	-0.46051	0.694744	0.437646		0.378748	-0.087934	-0.26197	-0.053538
0.694633	-0.00719			0.192583	0.900963	0.67407	0.345857	0.514819		0.188976	0.637728	0.300861	-0.094974
0.628403	0.156554			0.878576	0.617569	0.843128	0.529016	0.847032		-0.190142	0.275317	0.869342	-0.04474
-0.06326	-0.25942			0.631499	-0.71539	-0.24602	-0.13586	0.825355		-0.006676	-0.635472	0.358375	-0.031332
-0.94897	-1.04759			0.760083	0.394696	0.215306	0.577231	0.750917		-0.181553	0.809983	-0.093318	-0.933835
0.08913	0.055707			0.651469	0.632227	0.501211	-0.95832	0.848455		0.549448	0.0865758	-0.519846	0.556537
-0.25667	0.057572			-0.31887	-0.33732	0.778738	-0.10851	0.206174		0.428744	0.303031	0.733474	0.581429
0.511027	-0.49079			0.554841	0.843212	0.420592	-1.35121	0.882098		0.847194	0.894302	0.100916	-0.489708
-0.60694	0.291635			0.366392	0.08404	0.755993	0.351496	0.115264		-0.422626	0.239515	0.0987332	0.0647633
0.719417	-0.51959			0.732632	0.827395	-0.66338	-0.64889	0.111834		-0.445422	0.783256	-0.106194	0.116651
-0.78392	-0.15702			-0.73622	-0.82134	0.771012	0.279832	0.362597		0.487989	-0.62494	0.340076	-0.221586
-0.24288	0.656415			-0.49069	0.822597	0.797528	-0.29028	0.658927		-0.311126	0.150992	-0.146371	-0.26542
-0.25841	-0.17878			0.711124	0.858008	0.460956	0.770946	0.758509		0.189688	0.716217	0.577046	0.557259
0.257622	-0.30026			0.08306	-0.72023	0.754337	0.850251	0.843839		-0.037967	0.0852128	0.0641071	-0.19612
-0.58473	-0.68878			0.197726		0.835459	0.672536	0.700201		0.510263	-0.053138	0.495469	-0.268212
0.166389	-0.07393			0.702984		0.898534	-0.20671	0.0873681		-0.031387	0.637798	0.153743	0.430603
-0.10954	0.014728			0.741181		0.851261	0.59206	0.689758		0.660205	0.135266	0.36623	-1.20535
0.287326	0.517545			0.550224		0.749811	0.383887	0.817609		0.0480213	-0.147691	-0.030461	-0.395254
-0.8072	-0.16828			0.638384		0.651558	-0.10942	0.699651		-0.031065	0.820917	0.294172	-0.477421
0.477155	0.806096			0.832209		0.720999	0.205417	0.915284		0.24516	0.276173	0.548368	0.701761
0.76529	0.658156			0.171723		0.79454	0.800249	0.581584		0.851473	0.688598	0.847239	0.145333
0.402845	0.711161			-0.34181		-0.2556	0.358972	0.59221		0.756944	0.164276	0.161903	-0.337
-0.02582	-0.83052			-0.23358		0.865812	0.466056	0.791971		0.392782	0.232307	0.530631	0.440777
-0.84049	0.080226			0.858447		-0.06814	0.159834	0.820046		0.583507	0.799599	-0.232031	0.33895
-0.44817	0.590298			-0.01988		-0.42565	-0.06175	0.756612		0.59754	0.733677	0.0344907	-0.11735
-0.40125	0.546698			-0.71729		0.658703	0.84675	0.409543		-0.289957	0.830866	0.235182	0.0145206
0.691334	-0.09358			0.66913		0.49447	-0.32663	0.809936		-0.09191	0.37845	0.500116	0.0519041
0.374398	0.136105			0.013775		0.080852	0.747477	0.768087		-0.47618	-0.317169	0.293915	0.293407
-0.64879	-0.19287			0.50744		0.380571	0.283151	-0.221014		0.366808	0.467654	0.264502	-0.136518
0.158744	0.107549			0.636568		0.810906	0.299013	0.74678		0.132385	0.575609	0.280197	0.379009
-0.36403	-0.12482			0.678569		-0.49246	-0.39067	0.693773		0.500095	0.701439	0.428584	-0.096817
0.694067	-0.04417			0.738846		0.332265	-0.28527	0.839894		0.601427	0.714136	0.532707	0.660146
-0.03763	-1.83048			0.528962		0.163176	-0.17903	0.862832		0.433988	-0.837242	0.609455	0.838847
-0.33261	-0.277			-0.70733		0.239793	-0.57951	0.857365		0.434277	0.397159	0.742465	0.374935
0.002221	0.519357			-0.07634		0.386855	0.019146	0.77273		0.250476	0.264952	0.703439	0.175626
0.030962	-0.03953			0.112121		0.862514	0.329462	0.859452		0.40778	0.44522	0.531616	0.0290655
-1.25361	0.508887			-0.5921		0.698505	0.20447	0.851538		0.0853182	0.567812	0.608483	0.38188
0.707944	0.005578			0.702998		0.339967	-0.69962	0.240752		0.499237	0.741007	0.0615773	-0.014268
-0.33635	-0.86099			0.032545		-0.10475	-0.18174	0.880603		0.550821	0.200074	0.0315883	0.175726
-0.18175	-1.02311			0.840858		-0.4676	0.039009	0.775442		0.633395	0.306481	0.0112268	0.621742
0.317389	-0.12954			0.831822		0.441601	-0.9036	0.844281		0.312389	-0.392792	0.0136369	0.227239
-0.20677	0.496994			-0.32809		0.681203	-0.38863	0.867623		0.33772	0.329776	0.300642	0.861271
0.355597	0.658591			-0.35517		0.738765	0.202663	0.864031		0.582686	0.419384	0.433321	0.680893
0.573194	0.142018			0.867524		0.864396	0.108209	0.306578		0.544243	0.734128	0.0468386	0.461587
-0.04262	0.677547			0.838765		-0.63482	0.032616	0.664621		-0.140395	0.792474	-0.446706	-0.100409
0.208394	-0.23488			0.895253		0.76063	0.164805	0.849816		0.657937	0.44735	0.553305	0.171829
-0.43828	0.098073			0.613236		0.572382	0.109848	0.901412		-0.053591	0.636572	0.669587	-0.175994
-0.13802	0.612167			0.7687		0.558583	0.764393	0.638629		0.176773	0.125536	0.551019	-0.244428
0.745184	-0.31566			0.44813		0.525681	0.751847	0.386669		0.383769	0.460779	0.335295	0.0525253
0.380596	-0.54008			0.720738		0.798963	0.503989	0.857138		0.0183466	0.591256	0.072291	0.33554
0.594364	0.626447			-0.49656		-0.52572	-0.65374	0.131231		0.227133	-0.641885	0.450268	0.411876
-0.85225	0.838991			-0.04305		0.456824	-0.16947	0.57391		-0.585007	0.431704	0.428173	0.16359
0.38802	-0.89653			-0.00233		-0.6742	0.194372	0.839106		0.796257	0.759348	0.19731	0.425494
0.815445	0.226629			0.478921		0.41623	0.069978	0.762061		0.0922448	0.621697	0.476052	0.350203
-0.88704	0.181166			-1.16562		0.632043	0.119241	0.708202		0.389534	0.0914648	-0.013527	0.422358
-0.59495	-0.05618			0.798176		-0.33652	-0.03795	0.757931		0.686275	0.611817	0.30248	0.117414
0.493262	0.100497			-0.26898		-0.10809	0.589952	0.699821		0.826632	0.484009	0.479084	0.452297
-0.51058	0.185454			-0.41067		0.472476	0.550107	0.759021		0.83366	0.819056	0.0049803	0.522305
-0.47593	0.776241			-0.26232		0.803421	-0.19586	0.324767		0.676897	0.614779	0.425749	0.182486
0.762299	0.375056			0.164628		0.820997	-0.62791	0.88623		0.295418	-0.532262	0.322698	0.464346
-0.58155	0.297161			0.062364		0.764971	0.808023	-0.132837		0.712963	0.43244	-0.007906	0.45452
-0.88176	0.080914			0.306066		-0.02843	0.095264	-0.280526		0.0507602	0.525617	-0.100457	-0.604297
-0.45848	-0.24244			0.67568		0.669509	0.021321	0.863757		0.611999	-0.466542	0.506658	0.440698
-0.25342	-0.67711			0.722697		0.649082	-0.27435	-0.244018		0.474647	0.067526	0.804334	-0.349039
-0.90322	-1.83013			0.010393		0.77794	0.436588	-0.041168		0.867688	0.625576	-0.031428	-0.026272
0.822425	-1.26283			0.043347		0.603567	0.325352	0.342533		0.537145	-0.02573	0.0825591	0.0717561
0.723396	0.027898			-0.21675		0.614923	-0.46837	0.0580197		0.480859	0.700827	0.214906	-0.037979
0.036457	0.166572			0.24959		0.170564	0.041016	0.703782		0.620934	0.33064	0.22527	0.553701
-0.29548	0.59471			0.326557		-0.49622	0.005571	0.829762		0.353749	0.62041		0.0281957
-0.83223	0.85806			-0.19066		0.330098	0.027153	0.767332		0.719927	0.66146		0.454448
-0.70555	-0.08822			-0.58395		0.256389	0.768826	0.744794		0.242917	0.365399		0.852093
0.088712	0.134195			-0.77415		0.484131	0.050289	0.256354		-0.356238	-0.004616		0.0840343
-0.11025	0.195133			0.255846		0.63181	-0.20404	0.609534		0.267694	-0.867889		0.630412
0.00328	0.171381			0.555076		0.852898	-0.00986	0.444198		0.70048	0.485094		0.106735
-0.31903	0.432176			-0.32512		0.294131	0.581365	0.330887		0.481464	0.421298		0.230833
0.72156	0.152003			0.828365		0.009456	-0.30306	0.820754		0.021517	0.208225		0.329218
0.814377	0.186602			0.291386		0.281209	-0.40179	0.423799		0.493284	-0.065991		-0.57477
-0.5798	0.473384			0.722341		0.744799	-0.45502	0.718271		0.454346	-0.05085		0.497856
0.345301	0.507239			0.766846		0.84116	0.740325	0.627948		0.446202	-0.301482		0.46897
0.487024	-0.55629			0.792091		0.763155	0.137365	-0.10706		0.39167	0.46977		0.754666
0.74575	-0.13239			0.37457		0.64187	-0.70719	0.879933		0.512989	0.405877		-0.324214
0.319276	0.454263			-0.7176		0.835806	-0.18815	0.85595		0.489185	0.536815		-0.033987
0.82635	0.545086			0.770338			0.196673	0.798444		-0.321047	-0.687387		0.239445
0.918657	-0.34111			-0.17434			-0.38479	0.565721		0.410583	0.659464		-0.055931
0.727028	-0.0966			-0.5881			0.184849	0.404277		0.0994527	0.650909		-0.097571
-1.12922	0.293756			0.643039			0.177713	-0.038306		0.426611	0.722783		0.470601
-0.07279	0.731561			0.414391			0.250174	0.704853		0.334125	0.343595		0.327205
-0.58362	-0.39184			-0.79159			-0.14923	-0.233912		0.412511	-0.406586		0.31188
0.716125	-0.59857			-0.11483			-0.49865	-0.165476		0.464504	0.0649967		0.274491
-0.40041	0.075738			0.534571			-0.30906	0.431089		0.484079	-0.221204		0.305958
0.001823	-0.48726			0.212223			-0.70353	0.822356		0.0956753	0.673143		0.448332
0.28047	0.206908			0.237075			0.306935	0.608127		0.607892	-0.544563		0.469461
-0.41796	0.478137			-0.15157			0.488104	0.850374		0.008323	0.187989		-0.437721
0.427492	0.065181			0.644278			0.480879	0.718214		-0.04251	0.757119		0.733757
-0.34937	0.861378			0.776129			0.527723	-0.387722		0.204098	0.229146		0.0343967
-0.51935	0.561015			0.143085			-0.2194	0.787539		0.78436	0.296251		0.140992
0.712888	0.114926			0.892446				0.497206		0.699108	0.620004		0.604254
-1.31746	-0.77026			0.073097				0.36967		0.180378	-0.000486		0.544634
-0.61267	0.584164			-0.90812				0.584202		-0.115066	0.38279		0.478062
0.778049	-0.49259			-0.78922				0.560242		0.39315	0.418054		0.228055
0.539374	0.292088			0.228634				0.822678		0.19235	0.717938		0.702052
-0.49748	-0.10553			0.502247				0.830642		0.676382			0.733007
0.597486	0.233774							0.133291		0.663246			-0.079102
-0.16513	-0.81683							0.459232					-0.24317
-0.06298	0.12384							0.580527					0.299341
0.0394	-0.26034							0.59713					-0.010717
-0.37628	0.094405							0.845897					0.37111
-0.86196	-0.66221							0.409858					0.409068
-0.17361	-0.06288							-0.486696					0.484627
0.019399	0.356664							0.773596					0.0694068
-0.13773	0.058273							0.0853135					-0.660491
0.003864	0.877314							0.289788					0.259914
-0.3173	-0.4459							0.236723					0.254794
0.232341	-1.18964							0.0573424					0.242173
-0.91511	-0.64146							0.169971					0.591959
0.141988	0.218371							0.846778					-0.435429
0.626404	0.513188							0.586926					0.245309
-0.58814	-0.61845							0.424525					0.603553
0.471248	0.157362							0.286703					0.736756
0.294168	0.567119							0.182874					0.758835
-0.28184	0.7977							0.608309					0.331303
0.869342	0.167602							0.57211					-0.119197
0.086516	-0.70573							0.60527					0.308825
0.352064	0.845021							0.465828					0.691936
0.339713	0.382452							0.43345					0.798477
0.668127	-0.04193							0.196589					0.402587
0.336724	-0.25691							0.377819					-0.595714
0.814045	0.829594							0.806519					0.477965
-0.88698	0.863242							-0.759059					-0.210995
0.413568	-0.80654							0.679508					0.616773
-0.59048	-0.44613							-0.623957					-0.366282
-0.99726	-0.53926							0.398565					0.521173
-1.05483	-0.16575							0.163693
0.451496	0.767053							-0.076284
-1.33544	0.379826							0.798995
0.250265	0.470737							0.805015
-0.28861	0.483721							0.192164
-0.24667	-0.42345							0.397993
-0.61817	-0.63581							0.752543
0.192016	-0.30706							-0.167201
-0.5403	0.040684							0.772286
-0.26405	-0.82743							0.446691
0.07914	-0.29295							0.665398
0.76781	0.86211							0.609145
0.560714	-0.47306							0.134794
0.252264	0.912396							0.504211
0.788874	0.296184							0.455611
-0.28528	0.564421							0.324924
0.784961	-0.16546							0.809096
-0.06229	-0.06674							0.129603
-0.02593	0.424302							0.317453
-0.09145	-0.06189							0.667759
0.17052	-0.52795							0.707898
0.321977	0.502269							0.842004
0.460349	-0.15881							-0.219114
0.030622	0.101921							0.539271
-0.23471	-0.58714							-0.338852
0.678133	0.002538							0.320609
-0.53554	0.435517							0.679782
0.100601	0.476427							0.82086
0.777721	-0.5203							0.226747
-0.30598	-0.70049							0.382458
0.239943	-0.42155							0.266311
0.422979	0.154047							0.0024057
0.632373	-0.18439							0.337024
0.685856	0.329236							0.019227
0.566062	0.27466							-0.307077
0.791757	-0.03226							0.699471
-1.21414	-0.17272							0.683224
0.225142	0.413551							0.860451
-0.34368	0.47732							0.821508
-0.2245	0.202754							0.338168
-1.07066	0.326702							0.779951
0.169032	0.825249							0.7516
0.281613	0.127968							0.775379
0.147746	-0.40204							0.808591
-0.65819	0.799038							0.609064
-0.3726	-0.33491							0.0866798
-0.73788	0.234937							0.316938
0.177225	0.488383							0.761645
0.830031	-0.18064							-0.234507
0.38031	-0.30476							0.744723
0.263789	-0.68385							0.769416
0.356674	-0.09546							0.416214
0.251853	-0.24651							0.583417
-0.48576	0.662981							0.83933
0.457645	0.010431							0.222034
-0.59461	0.947958							0.69565
-0.17377	0.287104							0.153171
-0.20188	0.764908							-0.053334
-0.03805	-0.13275							0.839373
0.78515	-0.96934							0.617151
-0.07978	-0.04054							0.372807
-0.12155	-1.18798							0.639628
-0.39165	-0.09168							0.073794
-0.33036	0.534961							0.845538
0.29532	0.102713							0.873307
-0.14836	0.306442							0.774201
0.100352	0.132224							0.815408
-0.83868	-0.94692							0.908417
0.413279	-0.33342							-0.241832
-0.90271	0.28653							0.356045
0.567434	0.198087							0.86266
-0.05589	-0.01995							0.789822
-1.31006	-0.30692							0.284925
0.516972	-0.08502							0.850836
0.176562	0.461405							0.667081
-0.04724	-0.03415							0.818586
0.224991	-0.52199							0.244258
-0.82109	0.532996							0.467661
0.679819	0.656705							0.170136
0.511616	0.521304							0.696916
0.673237	0.402966							0.843292
-0.23238	-0.66024							0.105225
-0.35536	0.774707							0.880915
-0.6691	0.818092							0.722809
0.013119	-0.35673							0.861079
0.012012	-0.6511							0.741409
0.008214	0.788042							0.901433
0.178318	0.652047							0.81011
0.140726	0.366357							0.834485
-0.38149	-0.16749							0.741712
-0.16133	0.488096							-0.335696
0.022619	-0.13492							0.467267
0.584982	-0.38324							0.420765
0.855748	-0.2985							0.80834
-0.66491	0.021686							0.32558
0.315175	0.433744							-0.210026
-0.34822	0.75244							0.699433
-0.35016	0.145474							0.421688
-0.29919	0.016618							0.0072621
0.417759	-0.16441							0.782948
0.156252	-0.52051							0.370638
0.635298	-0.34143							0.485911
0.053203	0.896031							0.367715
-0.25424	0.298292							-0.306905
-0.53471	-0.02221							0.515443
-0.50233	0.016292							0.146566
0.038041	0.3529							0.91894
0.452492	0.151245							0.316501
0.285891	0.298733							-0.45135
0.631197	0.891983							0.856745
0.217734	-0.04895							0.351488
0.820921	-0.38255							0.19442
0.41747	0.908878							0.832757
-0.01763	0.426854							0.766535
-0.09309	0.054104							0.661637
-0.20878	-0.43805							-0.286245
-0.55327	-1.80145							0.742935
-0.51532	-0.2045							0.7124
-0.24818	-0.49944							0.849461
0.648049	-0.56997							0.669232
-0.25916	-0.52711
-0.18	0.016932
0.250449	-1.04262
0.462123	-0.5841
-1.15331	0.554362
0.722921	0.924683
0.651154	0.897029
0.17446	0.544365
0.27088	-0.58693
0.266026	-0.79291
-0.44249	-0.6681
-0.15682	-0.12664
-0.94133	-0.85211
-0.05727	0.627776
0.680674	-0.29208
0.536969	0.401105
0.279628	-0.73963
0.63733	0.439746
0.212213	-0.5056
-0.06646	0.316484
-0.06138	0.882301
-0.45406	0.032798
0.80736	-0.28825
0.80254	-0.51209
-0.21849	0.628895
0.076787	0.100776
-0.14151	-0.0994
-0.03934	0.263272
0.039744	-0.89313
0.376915	0.781188
-0.39363	-0.78338
-1.09424	-0.09467
-0.69447	-0.87071
0.206299	0.6029
-0.31157	0.102202
-0.11104	0.905489
-0.35975	0.870455
0.733367	-0.82553
0.209254	0.249648
-0.07503	0.776605
-0.27939
-1.0129
-0.25115
-0.43475
-0.84841
0.220519
-0.56883
-0.01482
-0.1269
0.124091
-0.61425
-0.50291
-0.04031
-0.43223
-0.03851
-0.53149
0.621992
0.228639
0.257296
-0.15255
0.724207
0.394302
0.301112
-0.78519
-0.47049
-0.68042
-1.34995
0.235536
-0.68731
0.438346
0.218449
-0.65068
-0.0118

## Sheet: D
D1	D2	D3	D4	D5
0.831023	0.616335	-0.81502	-1.61145	-1.35743
0.830305	0.198439	-1.04967	0.817311	-3.8665
0.771328	0.61679	-0.66218	0.310003	-0.62309
0.666337	0.563557	0.533001	0.074807	0.183971
0.699273	0.784104	-0.52993	0.789807	-0.50147
-0.08007	0.501894	-0.44741	0.918762	-1.7852
0.889493	0.928715	-0.54082	-0.05175	-0.10583
0.580257	0.47212	0.460143	0.521941	-1.21613
0.559342	0.355316	-0.45401	0.792125	-0.18723
0.157795	0.680499	-2.82463	0.948123	-0.47327
0.800849	0.819963	-0.94935	0.101908	0.272131
0.866442	0.832714	-0.35637	0.431091	-2.00003
0.803837	0.367022	0.144774	0.885084	-0.07948
0.556982	0.603947	-0.0305	0.752043	-0.75458
0.732117	0.480271	-1.12875	-1.39995	-0.51587
0.825279	-0.20539	-0.86074	0.903851	-0.60999
-0.12699	0.201928	-1.33255	-0.67907	-0.14374
0.662554	0.49395	0.689215	0.933327	0.081631
0.557938	0.493413	-1.89574	0.865959	-1.73599
0.89773	0.82815	-0.66157	0.782209	-1.0945
0.823114	0.758445	0.111559	-0.19376	0.466397
0.71759	0.682207	0.26523	0.775924	-0.15737
0.599525	0.685796	0.434531	-1.10468	-0.35527
0.747598	0.622153	-0.01695	0.690936	-2.4713
0.695947	0.840309	0.271465	-0.45409	-0.63034
0.015538	0.330589	0.188071	-0.02992	-0.41485
-0.15301	0.875444	0.042639	0.778559	-2.01955
0.610534	0.632647	0.021313	0.508545	-0.9193
0.393349	0.607053	-0.38853	0.896815	-1.25112
-0.02645	0.665162	0.529736	0.54288	-1.08033
0.745588	0.319016	0.741241	-0.17082	-1.27452
0.592803	0.632944	0.468127	-0.84149	-0.41415
0.698612	0.723968	0.549067	0.414875	-0.7779
0.482918	0.245295	0.640785	0.601453	0.232632
0.375476	0.786679	0.468068	-0.1511	-2.05685
0.909733	0.733518	0.218851	-1.57584	-0.49942
0.309623	0.747683	0.897434	0.767278	0.515733
-0.10174	0.513332	0.934729	0.857676	0.888235
0.454537	0.688134	0.732354	0.931864	0.00173
0.520663	0.855457	0.474059	0.591135	-4.11152
0.425984	0.919901	0.723883	-0.15329	-0.1178
0.861395	-0.093	0.587733	0.767543	-2.79448
0.723202	-0.05669	-0.47994	0.428439	-3.21428
0.586868	-0.20715	0.833097	0.863799	-0.49238
0.535848	0.187226	0.070451	0.962805	0.160851
0.756097	0.458045	0.661674	0.870679	-1.6532
0.816568	0.854273	0.837184	0.01637	-1.4351
0.503058	0.528916	-0.24813	0.407528	-3.22056
0.86836	0.739702	0.78991	0.967352	0.122685
0.83112	0.897487	0.731839	0.518363	-2.33321
0.333195	0.172162	0.347907	0.489587	-1.37591
0.781391	0.308556	0.456811	-0.65319	-1.8174
0.695562	0.644815	0.203249	0.885765	-1.22884
0.719554	0.205062	0.392897	0.254767	-1.73865
0.676719	0.745013	0.739779	-0.65085	-1.02501
0.396419	-0.08288	0.478547	0.089954	-1.0953
0.83494	-0.08983	0.771257	-1.72449	-0.64657
0.784071	0.847984	0.236307	0.881348	0.121195
0.852632	0.062603	0.906532	0.880664	-3.62718
0.696169	0.841129	0.882635	0.791588	-1.68982
0.762237	0.809107		0.880902	-3.1361
0.873635	0.863005		-1.22685	0.056266
0.092082	0.887069		0.783523	-1.05342
0.605739	-0.38957		0.842335	-0.22313
0.59956	0.391963		0.361588	-0.6071
0.937068	0.398246		-1.17224	-0.97488
-0.53724	0.531923		-0.10128	0.260941
0.838405	0.789317		-0.61334	0.350324
-0.41371	0.456404		0.463703	0.641928
0.69602	0.758825		0.884377	-0.04367
-0.40216	0.738069		0.563028	-0.19021
0.471994	0.260077		0.514442	-0.2809
0.110403	0.742123		0.048207	-0.01665
0.787941	0.419674		-0.54416	-0.69995
0.017204	0.317704		0.176661	0.788063
0.76909	0.123724		-0.51377	-1.07277
0.492988	0.774091		-0.99294	-0.65613
0.276085	-0.43555		0.627199	0.429901
0.471314	-0.14565		0.278177	-0.54201
0.914407	-0.08264		0.077669	0.858853
0.170119	0.395407		0.550501	0.621916
0.657914	0.742601		-0.42468	-0.77493
0.864427	0.257811		-0.01939	-0.45326
0.602825	0.309985		0.575997	0.514789
0.719722	0.655232		-0.14355	-1.84344
0.724316	0.805921		0.57857	0.683624
0.811132	0.829453		0.5246	0.513423
0.583	0.651726		-0.11136	-0.14679
0.748313	0.663695		0.094848	0.413654
0.780278	0.835552		0.145438	-0.26407
0.756221	0.647045		-0.88071	-0.84886
-0.85595	0.539618		0.324763	0.43315
0.507503	0.290132		0.830726	-0.01564
0.255814	0.619588		0.692941	0.538175
0.848138	0.50084		0.258717	-0.85704
0.480748	0.916961		-0.3279	0.604142
0.404743	0.679766		0.247394	0.502992
-0.78145	0.515987		0.758492	0.673198
0.500684	0.861967		0.84923	0.885507
-0.12062	0.228483		0.449572	-0.33548
0.562304	-0.00866		-0.07779	0.409499
0.731332	0.002664		0.20583	0.728746
0.812501	0.269211		0.938612	-0.12492
0.668152	0.692757		0.206085	-0.29209
-0.76551	0.864228		0.636146	0.048966
0.836704	0.90326		0.578717	0.369892
-0.12176	0.154685		0.255299	0.783525
0.202635	0.271569		0.926296	0.685417
0.539945	0.761253		0.548054	-0.43367
0.69368	0.87254		0.823334	-0.03891
0.683206	0.803055		-1.08175
-0.68382	0.661433		-0.28585
0.835272	0.793434		0.920599
0.551705	0.333337		0.494827
0.861649	-0.11547		0.833901
0.274893	0.900196		-0.44562
0.722759	0.913862		0.406668
0.388938	0.783776		0.518076
0.657203	0.387927		0.44511
0.503087	0.72204		-0.3882
0.092881	0.500564		-0.52295
0.800449	-0.39291		0.880383
-0.112	0.236768		0.2126
-0.06826	0.856438		0.598554
0.709003	0.869553		0.607571
0.296925	0.550792		0.488272
0.726629	-0.07954		0.609984
0.839204	0.703113		0.261348
-0.10006	0.670588		0.626929
0.833563	-0.41532		-0.28144
0.046041	0.786223		-0.36089
0.66749	0.526265		0.532415
0.09401	0.731796		0.811715
0.449666	0.487012		0.835786
0.011174	0.110035		-0.83608
0.188073	0.82972		-0.22792
0.330787	0.763533		-0.41048
0.621389	0.409212		-0.27293
-0.09299	0.739495		0.417876
0.716129	0.706885		0.756651
0.671383	0.715293		-0.41528
0.290969	-0.43514		0.719444
0.535873	-0.12044		-1.11106
0.852212	0.597154		-0.39814
0.870664	0.786385		0.860477
-0.0317	0.06297		0.024185
0.548612	0.577837		0.549911
-0.29844	0.633513		0.195767
-0.17989	0.248885		0.416265
0.676898	-0.02456		-0.78672
0.83546	0.664108		0.62956
0.849534	-0.03506		0.872525
-0.86427	-1.23473		0.822182
0.480705	-0.26365		-0.64076
0.05134	0.795083		0.15921
0.391089	0.041452		-0.91438
0.517178	0.534058		0.844811
	-1.69545		-0.21088
	0.944115		-0.69256
	0.787196		0.767448
	0.893791		-0.46603
	0.263537		0.560914
	-0.34278		-0.73841
	0.36131		-0.19858
	0.485619		-0.44295
	0.835853		0.652971
	0.68554		0.099214
	-1.20332		-0.57644
	0.757328		0.265257
	-0.22755		0.80732
	-1.40235		-0.44573
	0.611828		-0.2987
	0.844591		-0.10293
	0.903507		0.373927
	-0.01554		-0.60069
	0.929768		-0.64254
	-1.12997		-0.67274
	0.665469		0.477657
	-0.74501		0.38812
	0.767699		0.684246
	0.662132		0.557727
	0.756745		0.869116
	-1.17468		0.798269
	-0.64575		-0.31193
	-0.63483		-0.60583
	0.813022		0.662906
	-0.08795		0.197018
	-0.14134		0.300844
	-1.04485		-0.46343
	-1.68906		-0.81096
	-1.17498		-1.08074
	-1.64501		-0.24952
	0.018044		-1.40301
	0.030765		0.513025
	0.167555		-0.16194
	-0.575		0.770236
	-0.35332		0.567344
	-0.1395		0.68089
	0.736453		-0.53791
	-1.28983		-0.3954
	0.749811		0.706112
	0.81979		0.828674
	0.576245		0.57501
	-0.07649		0.344446
	0.860416		-0.32729
	0.806282		-0.45805
	0.639745		0.421102
	0.911994		0.714136
	0.786484		0.185774
	-0.16025		-0.37516
	0.599384		0.840921
	-1.54845		-1.22065
	0.508633		0.841544
	0.119579		-0.89181
	0.903661		-0.99888
	-0.47172		0.918045
	0.77585		0.190604
	0.269141		0.451841
	0.538		0.530263
	0.780658		0.792563
	0.722029		-0.99425
	0.807598		-1.12899
	0.745207		0.729534
	-1.37628		0.850021
	-1.34043		-0.96012
	0.387539		0.859697
	0.493756		0.871361
	0.771024		-1.51337
	0.627706		0.079052
	-1.08278		0.571545
	-0.44823		-0.13751
	-1.31777		0.607406
	0.71119		-0.64441
	0.88768		0.527173
	0.82165		-0.46927
	0.960627		0.767613
	0.240682		0.674978
	0.771924		0.109786
	0.687885		-0.59596
	0.535726		0.514839
	0.7444		0.791927
	0.912195		-0.57246
	0.691412		0.897309
	-1.52382		0.716615
	0.622964		0.915066
	-0.79978		0.792353
	0.902866		-0.43031
	0.867577		0.448907
	0.726785		0.428446
	0.908195		-0.42245
	0.889267		0.35465
	0.697734		-0.51696
	0.609631		-0.46016
	-0.99716		-0.38931
	-0.51266		0.337473
	-0.41125		-0.93107
	-0.38193		0.36529
	0.670661		0.516245
	-0.68802		-1.00851
	0.758543		0.005871
	0.741621		0.87807
	-0.32539		0.2744
	0.566579		0.000744
	-1.21507		0.442082
	0.688377		-0.79491
	-0.22324		-0.6181
	0.514524		-0.60432
	0.042655		-0.18453
	-0.05742		0.118437
	-0.97282		0.15301
	-0.61951		0.768098
	0.204803		0.669853
	-0.66902		-0.05159
	-1.06308		0.703988
	-1.45347		0.815661
	-0.05078		0.497641
	-1.59545		-0.2732
	-0.12458		-0.12681
	-0.44333		-0.6373
	-0.04088		-0.48978
	0.317487		0.721143
			-0.25657
			0.570317
			0.802199
			0.019618
			-1.49376
			-0.53909
			0.817422
			0.682029
			0.777372
			0.594129
			0.869284
			-0.40276
			0.765207
			-0.53237
			0.591852
			0.766575
			0.237542
			-0.58429
			0.112905
			-0.23181
			0.885153
			0.33665
			0.786664
			0.90462
			0.916243
			-0.47258
			0.840135
			-0.03147
			0.703028
			-1.36414
			-0.43692
			0.853182
			-1.15501
			0.439738
			0.79858
			-1.67368
			0.564326
			0.813243
			0.857035
			-0.16525
			0.773474
			0.620954
			0.508945
			0.613547
			0.638257
			0.936367
			-0.63168
			0.00425
			-0.24336
			0.582977
			0.177596
			0.491425
			0.632236
			0.693374
			0.705942
			0.610758
			-0.86836
			0.455652
			0.839044
			0.85797
			-0.6897
			0.553105
			0.230787
			0.528571
			-1.23864
			0.282449
			-0.52716
			-0.44062
			-0.31198
			-0.99744
			-0.46738
			-0.31456
			0.475238
			-1.60464
			-0.08389
			-0.52762
			-0.50511
			-0.07828
			-0.38315
			0.7031
			0.855985
			0.918051
			0.323036
			-0.78428
			-0.85672
			0.7166
			-0.73368
			0.665449
			-0.21714
			-0.44051
			0.872615
			0.418426
			-0.45864
			0.06396
