# Supplementary material for: Carbenoid-involved reactions integrated with scaffold-based screening generates a Nav1.7 inhibitor
Source: Commun Chem. 2024 Jun 12;7:135. doi: 10.1038/s42004-024-01213-3 (PMC11169417; doi:10.1038/s42004-024-01213-3)
Supplement: Supplementary file 9 — supplementary data 6 [file 42004_2024_1213_MOESM9_ESM.xlsx]

## Sheet: Sheet1
Control	C4-20μm
1	1.03
1	1.04
1	0.976
1	0.915
