# Supplementary material for: Carbenoid-involved reactions integrated with scaffold-based screening generates a Nav1.7 inhibitor
Source: Commun Chem. 2024 Jun 12;7:135. doi: 10.1038/s42004-024-01213-3 (PMC11169417; doi:10.1038/s42004-024-01213-3)
Supplement: Supplementary file 10 — supplementary data 7 [file 42004_2024_1213_MOESM10_ESM.xlsx]

## Sheet: Sheet1
Control	acute	3hours	overnight
-293	-80	-92.4	-39.3
-132	-78	-77.7	-76.7
-149	-143	-95.2	-69.7
-102	-70.6	-65.8	-50.7
-143	-117	-124	-65.6
-179	-63.7	-29.1	-68.2
-110	-171	-190	-78.9
-162	-156	-151	-74.2
-214	-150	-126	-63.9
-148	-156	-192
-270	-180	-175
-216		-170
-103
-240
-215
