# Supplementary material for: Carbenoid-involved reactions integrated with scaffold-based screening generates a Nav1.7 inhibitor
Source: Commun Chem. 2024 Jun 12;7:135. doi: 10.1038/s42004-024-01213-3 (PMC11169417; doi:10.1038/s42004-024-01213-3)
Supplement: Supplementary file 11 — supplementary data 8 [file 42004_2024_1213_MOESM11_ESM.xlsx]

## Sheet: Nav1.1
	Resting state	HEK Nav1.1 current (pA)			Current inhibition%
		Bath solution	20µM		20µM
	1	-3297.8	-3030.1		0.0811753
	2	-2559	-2324.8		0.0915201
	Average%				0.0863477
	SD				0.00731488

## Sheet: Nav1.2
	Resting state	HEK Nav1.2 current (pA)			Current inhibition%
		Bath solution	20µM		20µM
	1	-16459	-15533		0.056261
	2	-11017	-9601.9		0.128447
	Average%				0.092354
	SD				0.0510432

## Sheet: Nav1.3
	Resting state	HEK Nav1.3 current (pA)			Current inhibition%
		Bath solution	20µM		20µM
	1	-1782.9	-1269.9		0.287733
	2	-3673.3	-2677.8		0.27101
	Average%				0.279372
	SD				0.0118255

## Sheet: Nav1.4
	Resting state	HEK Nav1.4 current (pA)			Current inhibition%
		Bath solution	20µM		20µM
	1	-892.3	-749.09		0.160495
	2	-1463	-1229.1		0.159877
	Average%				0.160186
	SD				0.000437263

## Sheet: Nav1.6
	Resting state	HEK Nav1.6 current (pA)			Current inhibition%
		Bath solution	20µM		20µM
	1	-1285	-1175.1		0.0855253
	2	-1077.5	-1003.5		0.0686775
	Average%				0.0771014
	SD				0.0119132
