# Supplementary material for: Carbenoid-involved reactions integrated with scaffold-based screening generates a Nav1.7 inhibitor
Source: Commun Chem. 2024 Jun 12;7:135. doi: 10.1038/s42004-024-01213-3 (PMC11169417; doi:10.1038/s42004-024-01213-3)
Supplement: Supplementary file 12 — supplementary data 9 [file 42004_2024_1213_MOESM12_ESM.xlsx]

## Sheet: B11
RMSD	0	0.376945	1.92666	rg	2.657	2.16822	SASA	174.841	151.219	rmsf	1	1493	0.3657
	20	0.390561	0.052891		2.62902	0.124857		177.439	2.73596		2	1494	0.1802
	40	0.37102			2.65595			175.747			3	1495	0.2637
	60	0.356974			2.67637			176.327			4	1496	0.4063
	80	0.372869			2.67756			178.129			5	1497	0.1408
	100	0.384609			2.67507			179.602			6	1498	0.1334
	120	0.418579			2.67451			175.721			7	1499	0.1938
	140	0.443179			2.69827			179.653			8	1500	0.1459
	160	0.471218			2.70944			179.596			9	1501	0.1075
	180	0.417788			2.68369			179.67			10	1502	0.1713
	200	0.41582			2.67393			177.072			11	1503	0.1334
	220	0.423548			2.6921			179.197			12	1504	0.1481
	240	0.414365			2.68391			179.614			13	1505	0.2221
	260	0.39661			2.65529			178.998			14	1506	0.1173
	280	0.404643			2.65941			177.155			15	1507	0.1313
	300	0.398594			2.64017			181.856			16	1508	0.1631
	320	0.452393			2.61919			178.425			17	1509	0.118
	340	0.430093			2.6297			179.578			18	1510	0.0881
	360	0.467564			2.61629			179.002			19	1511	0.0942
	380	0.493304			2.60057			176.192			20	1512	0.1181
	400	0.484575			2.61265			176.137			21	1513	0.0837
	420	0.459515			2.59297			177.192			22	1514	0.0791
	440	0.457293			2.60947			177.36			23	1515	0.0994
	460	0.452916			2.60548			175.762			24	1516	0.0992
	480	0.490722			2.59069			178.094			25	1517	0.0738
	500	0.498613			2.5934			178.522			26	1518	0.1375
	520	0.494043			2.61059			177.716			27	1519	0.1217
	540	0.451069			2.60556			175.303			28	1520	0.1047
	560	0.468758			2.58171			174.801			29	1521	0.1235
	580	0.485142			2.5788			177.638			30	1522	0.2011
	600	0.469927			2.56221			175.823			31	1523	0.1511
	620	0.430437			2.57595			178.423			32	1524	0.1448
	640	0.44137			2.55728			174.289			33	1525	0.2593
	660	0.406805			2.5788			175.49			34	1526	0.2081
	680	0.413786			2.57697			176.945			35	1527	0.2193
	700	0.399147			2.55541			173.256			36	1528	0.1771
	720	0.360868			2.56979			176.154			37	1529	0.2095
	740	0.353599			2.59203			175.943			38	1530	0.2657
	760	0.3516			2.58816			178.145			39	1531	0.217
	780	0.318907			2.6117			179.552			40	1532	0.1896
	800	0.344201			2.60774			177.862			41	1533	0.1436
	820	0.36054			2.61333			178.818			42	1534	0.2018
	840	0.364573			2.62392			180.262			43	1535	0.1535
	860	0.366901			2.65206			176.27			44	1536	0.1324
	880	0.382524			2.63881			176.052			45	1537	0.125
	900	0.384766			2.63412			178.077			46	1538	0.1461
	920	0.367975			2.63167			178.741			47	1539	0.1177
	940	0.357825			2.61042			177.51			48	1540	0.0913
	960	0.378747			2.61417			174.538			49	1541	0.1097
	980	0.367313			2.56642			172.737			50	1542	0.1022
	1000	0.361836			2.59048			178.212			51	1543	0.0853
	1020	0.337108			2.59628			175.012			52	1544	0.0863
	1040	0.352439			2.59435			177.493			53	1545	0.0977
	1060	0.36991			2.58959			177.605			54	1546	0.0764
	1080	0.385741			2.62026			178.755			55	1547	0.0967
	1100	0.381781			2.59965			177.946			56	1548	0.0802
	1120	0.384618			2.60314			179.923			57	1549	0.0853
	1140	0.36972			2.59716			176.817			58	1550	0.0623
	1160	0.402868			2.57222			177.188			59	1551	0.0944
	1180	0.421924			2.57125			177.833			60	1552	0.107
	1200	0.412282			2.5598			177.223			61	1553	0.0998
	1220	0.408914			2.56283			183.004			62	1554	0.0838
	1240	0.434608			2.54951			181.3			63	1555	0.0961
	1260	0.448652			2.55497			179.592			64	1556	0.0971
	1280	0.425448			2.56278			179.284			65	1557	0.0817
	1300	0.415129			2.54131			177.475			66	1558	0.0938
	1320	0.406269			2.51255			177.17			67	1559	0.0782
	1340	0.418865			2.52972			179.528			68	1560	0.1192
	1360	0.440376			2.54271			179.099			69	1561	0.0954
	1380	0.421999			2.54383			181.473			70	1562	0.0942
	1400	0.396847			2.57676			177.193			71	1563	0.0941
	1420	0.422626			2.58848			179.526			72	1564	0.1361
	1440	0.407635			2.5894			179.944			73	1565	0.1357
	1460	0.372288			2.60165			177.523			74	1566	0.1071
	1480	0.396618			2.58754			176.986			75	1567	0.1076
	1500	0.397852			2.56794			175.906			76	1568	0.1263
	1520	0.440989			2.54991			175.653			77	1569	0.0986
	1540	0.416009			2.57766			176.331			78	1570	0.0742
	1560	0.442806			2.59881			177.309			79	1571	0.0809
	1580	0.425468			2.59648			179.052			80	1572	0.0931
	1600	0.434367			2.59469			178.262			81	1573	0.0986
	1620	0.42393			2.60856			179.201			82	1574	0.076
	1640	0.419699			2.63688			176.432			83	1575	0.0761
	1660	0.400137			2.61818			181.776			84	1576	0.0959
	1680	0.398479			2.60386			179.24			85	1577	0.0919
	1700	0.373179			2.65101			177.451			86	1578	0.0687
	1720	0.376022			2.63662			179.238			87	1579	0.0967
	1740	0.386017			2.64736			177.462			88	1580	0.1148
	1760	0.408072			2.64748			181.653			89	1581	0.0974
	1780	0.414825			2.67925			180.452			90	1582	0.1052
	1800	0.372338			2.65407			181.715			91	1583	0.1344
	1820	0.372793			2.67827			180.022			92	1584	0.144
	1840	0.382022			2.67766			177.901			93	1585	0.1176
	1860	0.408404			2.67837			177.077			94	1586	0.1368
	1880	0.40349			2.69743			178.094			95	1587	0.1716
	1900	0.402552			2.72256			179.38			96	1588	0.149
	1920	0.39194			2.6975			176.607			97	1589	0.2174
	1940	0.418354			2.71544			177.927			98	1590	0.2187
	1960	0.389084			2.71447			176.599			99	1591	0.2375
	1980	0.411268			2.69836			176.81			100	1592	0.3407
	2000	0.409219			2.67449			175.416			101	1593	0.2546
	2020	0.431569			2.65209			178.16			102	1594	0.2195
	2040	0.45745			2.66924			178.439			103	1595	0.2
	2060	0.468637			2.69719			179.181			104	1596	0.2218
	2080	0.487701			2.71053			177.315			105	1597	0.1846
	2100	0.497594			2.7329			179.818			106	1598	0.1404
	2120	0.491344			2.72263			176.673			107	1599	0.1657
	2140	0.506508			2.70095			177.188			108	1600	0.1256
	2160	0.506395			2.70215			177.637			109	1601	0.1142
	2180	0.522835			2.70627			176.085			110	1602	0.1683
	2200	0.524621			2.70494			175.687			111	1603	0.129
	2220	0.521157			2.72744			177.995			112	1604	0.0751
	2240	0.514975			2.76781			182.046			113	1605	0.091
	2260	0.555989			2.76842			179.674			114	1606	0.0818
	2280	0.545624			2.73993			178.315			115	1607	0.0602
	2300	0.523053			2.75394			179.406			116	1608	0.0724
	2320	0.506101			2.72906			176.866			117	1609	0.0789
	2340	0.491208			2.72164			177.483			118	1610	0.0832
	2360	0.475905			2.73632			178.042			119	1611	0.0695
	2380	0.484895			2.72824			180.049			120	1612	0.1075
	2400	0.458637			2.698			177.618			121	1613	0.1011
	2420	0.472579			2.66345			176.309			122	1614	0.1445
	2440	0.470618			2.69337			177.812			123	1615	0.1514
	2460	0.466051			2.69204			176.33			124	1616	0.1396
	2480	0.422581			2.68439			178.872			125	1617	0.1549
	2500	0.429403			2.68375			176.904			126	1618	0.212
	2520	0.432975			2.6958			177.521			127	1619	0.1232
	2540	0.443834			2.68818			179.712			128	1620	0.1209
	2560	0.476314			2.72199			181.308			129	1621	0.1788
	2580	0.431151			2.71219			177.808			130	1622	0.1347
	2600	0.417737			2.70577			175.653			131	1623	0.1006
	2620	0.440901			2.69939			179.346			132	1624	0.1007
	2640	0.439713			2.71488			178.533			133	1625	0.0871
	2660	0.432827			2.7198			178.656			134	1626	0.0959
	2680	0.455827			2.71248			175.4			135	1627	0.087
	2700	0.428662			2.67003			173.998			136	1628	0.0903
	2720	0.404212			2.67516			175.809			137	1629	0.1012
	2740	0.418759			2.65237			176.687			138	1630	0.0986
	2760	0.435128			2.65292			177.004			139	1631	0.119
	2780	0.438314			2.66381			177.617			140	1632	0.1443
	2800	0.472844			2.61454			174.383			141	1633	0.1398
	2820	0.466778			2.62814			176.964			142	1634	0.1237
	2840	0.480987			2.61938			177.671			143	1635	0.1325
	2860	0.489142			2.61502			175.266			144	1636	0.1132
	2880	0.520967			2.61104			174.815			145	1637	0.1046
	2900	0.526115			2.59326			178.462			146	1638	0.1072
	2920	0.547869			2.64703			180.664			147	1639	0.1603
	2940	0.54154			2.69649			178.54			148	1640	0.1148
	2960	0.506882			2.68263			180.389			149	1641	0.1002
	2980	0.506303			2.63456			178.269			150	1642	0.1333
	3000	0.523734			2.63606			175.78			151	1643	0.2097
	3020	0.553145			2.64003			177.211			152	1644	0.1104
	3040	0.55508			2.6155			175.807			153	1645	0.1455
	3060	0.577509			2.58367			173.948			154	1646	0.1152
	3080	0.632165			2.60112			176.153			155	1647	0.0912
	3100	0.637914			2.59857			175.739			156	1648	0.0736
	3120	0.613575			2.63251			175.998			157	1649	0.1178
	3140	0.650513			2.63207			176.256			158	1650	0.1397
	3160	0.603736			2.61542			176.588			159	1651	0.0751
	3180	0.592859			2.62823			178.01			160	1652	0.0884
	3200	0.603872			2.62033			176.955			161	1653	0.1787
	3220	0.589901			2.62237			177.96			162	1654	0.1231
	3240	0.599961			2.61488			175.826			163	1655	0.0829
	3260	0.626059			2.62268			180			164	1656	0.1009
	3280	0.644896			2.63388			179.433			165	1657	0.1822
	3300	0.682053			2.60437			177.641			166	1658	0.1552
	3320	0.685986			2.59675			178.825			167	1659	0.1294
	3340	0.720963			2.60092			178.491			168	1660	0.1158
	3360	0.704491			2.57499			175.338			169	1661	0.155
	3380	0.696145			2.59041			175.616			170	1662	0.1151
	3400	0.685735			2.57768			176.755			171	1663	0.0833
	3420	0.698936			2.6042			180.379			172	1664	0.1084
	3440	0.696815			2.61386			179.125			173	1665	0.1225
	3460	0.673061			2.63002			178.479			174	1666	0.12
	3480	0.702912			2.65176			180.858			175	1667	0.0883
	3500	0.748705			2.67018			175.621			176	1668	0.1132
	3520	0.738679			2.62384			176.643			177	1669	0.078
	3540	0.735116			2.62675			175.364			178	1670	0.0788
	3560	0.765103			2.6087			175.014			179	1671	0.1159
	3580	0.763214			2.6385			178.984			180	1672	0.0783
	3600	0.766096			2.63505			180.06			181	1673	0.0794
	3620	0.735595			2.60521			176.503			182	1674	0.1187
	3640	0.745485			2.55139			173.94			183	1675	0.166
	3660	0.750233			2.5289			177.365			184	1676	0.1001
	3680	0.763305			2.5213			174.881			185	1677	0.1206
	3700	0.803545			2.50299			175.415			186	1678	0.1415
	3720	0.804368			2.50877			176.147			187	1679	0.161
	3740	0.820081			2.4701			175.02			188	1680	0.257
	3760	0.835676			2.50956			176.68			189	1681	0.1751
	3780	0.833145			2.51389			176.596			190	1682	0.1426
	3800	0.816472			2.49132			176.902			191	1683	0.1473
	3820	0.818747			2.48959			175.091			192	1684	0.2271
	3840	0.821483			2.50048			177.722			193	1685	0.1387
	3860	0.824405			2.46183			176.493			194	1686	0.1214
	3880	0.856147			2.49737			178.222			195	1687	0.1208
	3900	0.881112			2.47391			174.868			196	1688	0.3045
	3920	0.894568			2.48927			175.081			197	1689	0.1433
	3940	0.856533			2.5251			173.58			198	1690	0.1152
	3960	0.882845			2.49493			175.089			199	1691	0.1577
	3980	0.846817			2.49724			172.804			200	1692	0.1969
	4000	0.872659			2.47479			173.946			201	1693	0.1511
	4020	0.924883			2.45302			173.568			202	1694	0.1086
	4040	0.946254			2.44499			174.399			203	1695	0.1495
	4060	0.920222			2.43057			174.441			204	1696	0.1837
	4080	0.922185			2.4362			172.986			205	1697	0.1085
	4100	0.952171			2.42603			174.552			206	1698	0.1525
	4120	0.948259			2.42566			172.846			207	1699	0.1445
	4140	0.939639			2.44009			175.63			208	1700	0.0986
	4160	0.940768			2.44861			174.169			209	1701	0.1034
	4180	0.927956			2.44283			174.355			210	1702	0.1707
	4200	0.957294			2.46605			176.651			211	1703	0.1465
	4220	0.965511			2.4353			173.364			212	1704	0.1032
	4240	0.995386			2.43276			173.551			213	1705	0.1422
	4260	1.02022			2.39587			173.606			214	1706	0.2389
	4280	1.0186			2.42751			176.08			215	1707	0.1302
	4300	1.07128			2.41878			176.034			216	1708	0.1004
	4320	1.09063			2.42468			175.694			217	1709	0.1322
	4340	1.09936			2.44199			174.478			218	1710	0.1473
	4360	1.14982			2.45342			176.244			219	1711	0.1168
	4380	1.14261			2.45704			175.838			220	1712	0.1639
	4400	1.14022			2.48425			174.481			221	1713	0.1551
	4420	1.16092			2.48615			175.773			222	1714	0.1404
	4440	1.16573			2.4839			175.682			223	1715	0.1434
	4460	1.13587			2.48127			175.358			224	1716	0.1528
	4480	1.08253			2.46058			175.659			225	1717	0.1416
	4500	1.10824			2.4396			171.142			226	1718	0.119
	4520	1.1199			2.45017			175.7			227	1719	0.1404
	4540	1.074			2.44387			174.588			228	1720	0.1434
	4560	1.05492			2.44817			172.327			229	1721	0.1289
	4580	1.06784			2.45667			172.745			230	1722	0.1082
	4600	1.09059			2.44113			173.104			231	1723	0.1053
	4620	1.07314			2.48485			174.815			232	1724	0.1906
	4640	1.06954			2.47061			174.796			233	1725	0.084
	4660	1.05801			2.46285			174.145			234	1726	0.0972
	4680	1.08921			2.4315			174.399			235	1727	0.1439
	4700	1.08047			2.40867			169.931			236	1728	0.1159
	4720	1.08252			2.40793			171.77			237	1729	0.1352
	4740	1.05515			2.43658			171.436			238	1730	0.1376
	4760	1.08546			2.45038			172.392			239	1731	0.156
	4780	1.07194			2.44667			174.253			240	1732	0.1463
	4800	1.09653			2.45823			174.668			241	1733	0.1904
	4820	1.05822			2.47263			171.21			242	1734	0.2142
	4840	1.06844			2.47383			172.728			243	1735	0.1994
	4860	1.0294			2.46167			173.194			244	1736	0.2527
	4880	1.04851			2.45498			168.699			245	1737	0.2375
	4900	1.0806			2.47738			172.582
	4920	1.12113			2.46001			170.505
	4940	1.12133			2.46031			171.163
	4960	1.11262			2.47062			171.91
	4980	1.12873			2.48188			175.254
	5000	1.10214			2.48534			175.137
	5020	1.1036			2.47452			174.638
	5040	1.11343			2.4861			174.613
	5060	1.07859			2.47873			173.118
	5080	1.06173			2.46955			171.003
	5100	1.05926			2.46023			173.58
	5120	1.05528			2.45934			172.244
	5140	1.08108			2.46807			172.909
	5160	1.11523			2.45032			174.565
	5180	1.0639			2.46552			174.955
	5200	1.10391			2.44226			174.625
	5220	1.14766			2.42608			176.114
	5240	1.12474			2.43296			173.144
	5260	1.16007			2.4388			174.711
	5280	1.2078			2.41505			171.799
	5300	1.182			2.41149			176.925
	5320	1.1542			2.42027			174.465
	5340	1.1629			2.42612			175.355
	5360	1.12195			2.45835			174.343
	5380	1.08347			2.45437			175.687
	5400	1.10707			2.46295			171.852
	5420	1.0824			2.49387			174.346
	5440	1.08517			2.44525			173.723
	5460	1.09241			2.46096			174.696
	5480	1.06978			2.4701			173.384
	5500	1.07691			2.47653			172.902
	5520	1.06562			2.46257			174.879
	5540	1.06545			2.47442			176.054
	5560	1.0878			2.4296			174.949
	5580	1.09452			2.41361			174.974
	5600	1.05432			2.41647			179.481
	5620	1.01821			2.42765			176.457
	5640	1.02825			2.43073			174.27
	5660	1.01724			2.44815			175.11
	5680	1.0122			2.45973			175.832
	5700	1.04344			2.42345			178.093
	5720	1.05758			2.41544			174.58
	5740	1.03855			2.40592			176.709
	5760	1.04852			2.42242			176.326
	5780	1.03229			2.44916			174.167
	5800	1.00056			2.45264			176.19
	5820	1.0116			2.44996			175.409
	5840	0.998869			2.45444			173.704
	5860	1.03411			2.40922			173.604
	5880	1.03408			2.432			174.215
	5900	1.03636			2.43305			172.401
	5920	1.04393			2.41162			172.185
	5940	1.00015			2.42022			174.471
	5960	0.97362			2.41568			175.221
	5980	1.01192			2.41639			173.714
	6000	1.04349			2.40232			173.937
	6020	1.04973			2.40566			171.009
	6040	1.06764			2.421			171.903
	6060	1.05555			2.39849			169.143
	6080	1.10624			2.3891			168.466
	6100	1.09122			2.39388			170.934
	6120	1.11692			2.39802			173.197
	6140	1.14218			2.3978			172.598
	6160	1.14431			2.37134			171.549
	6180	1.17232			2.35867			175.96
	6200	1.16871			2.33681			172.139
	6220	1.18363			2.34205			173.249
	6240	1.17044			2.34491			173.348
	6260	1.22529			2.32829			174.807
	6280	1.23278			2.2988			175.135
	6300	1.24956			2.28619			172.438
	6320	1.23909			2.2883			172.057
	6340	1.1967			2.29742			173.101
	6360	1.21459			2.26947			172.037
	6380	1.19508			2.28926			173.506
	6400	1.19619			2.28583			172.696
	6420	1.17645			2.27815			174.475
	6440	1.15581			2.29476			171.381
	6460	1.16331			2.28909			174.215
	6480	1.14641			2.27807			173.384
	6500	1.1432			2.25368			172.817
	6520	1.12983			2.28463			172.002
	6540	1.12554			2.28892			170.423
	6560	1.15066			2.28627			172.614
	6580	1.15705			2.29752			175.134
	6600	1.21408			2.26749			173.6
	6620	1.19552			2.2821			173.552
	6640	1.22649			2.26874			176.066
	6660	1.23467			2.2699			174.778
	6680	1.26629			2.26118			173.54
	6700	1.25343			2.26976			174.085
	6720	1.21694			2.27899			174.215
	6740	1.23082			2.28896			175.56
	6760	1.27743			2.27334			174.431
	6780	1.27027			2.2762			171.851
	6800	1.24921			2.29449			171.671
	6820	1.27032			2.27255			171.289
	6840	1.30026			2.27112			172.045
	6860	1.2619			2.27292			174.954
	6880	1.29853			2.24663			173.811
	6900	1.28831			2.24646			175.518
	6920	1.28307			2.24681			170.198
	6940	1.26463			2.23761			173.936
	6960	1.23858			2.24527			173.734
	6980	1.27138			2.23831			169.884
	7000	1.25237			2.24728			172.428
	7020	1.22609			2.24697			173.859
	7040	1.26194			2.22736			172.301
	7060	1.26137			2.21675			170.486
	7080	1.25827			2.21551			170.086
	7100	1.27933			2.22621			172.32
	7120	1.26352			2.23504			170.442
	7140	1.23876			2.2372			171.828
	7160	1.24785			2.23873			170.457
	7180	1.26361			2.23066			175.065
	7200	1.241			2.24935			172.769
	7220	1.23036			2.25071			175.275
	7240	1.24131			2.26664			175.548
	7260	1.23701			2.27606			178.031
	7280	1.22115			2.2648			174.956
	7300	1.23856			2.258			173.49
	7320	1.26753			2.2692			173.617
	7340	1.25604			2.26226			172.304
	7360	1.25657			2.25249			172.011
	7380	1.2702			2.25503			176.358
	7400	1.23868			2.25269			173.53
	7420	1.23599			2.2558			173.804
	7440	1.23448			2.26035			172.413
	7460	1.20886			2.26211			172.875
	7480	1.22732			2.27086			174.35
	7500	1.19686			2.27654			172.991
	7520	1.18868			2.2647			169.079
	7540	1.1898			2.26831			174.213
	7560	1.20411			2.25204			172.525
	7580	1.19163			2.26684			171.661
	7600	1.21138			2.25199			167.981
	7620	1.20596			2.24446			172.84
	7640	1.17173			2.2547			170.474
	7660	1.19652			2.25645			171.501
	7680	1.20665			2.23859			171.869
	7700	1.20749			2.26919			172.654
	7720	1.19601			2.2502			171.405
	7740	1.19564			2.25401			172.384
	7760	1.18212			2.24213			171.614
	7780	1.16742			2.23936			168.44
	7800	1.12602			2.26589			173.038
	7820	1.10484			2.26305			170.002
	7840	1.10478			2.27255			170.563
	7860	1.10864			2.29135			170.544
	7880	1.11932			2.27868			171.163
	7900	1.1307			2.26504			171.343
	7920	1.13404			2.26887			169.666
	7940	1.15946			2.24952			171.139
	7960	1.14965			2.2685			172.19
	7980	1.14757			2.25769			170.075
	8000	1.13169			2.27136			171.173
	8020	1.12953			2.28031			172.56
	8040	1.11094			2.30054			170.503
	8060	1.0913			2.31625			171.902
	8080	1.12272			2.31777			173.875
	8100	1.12728			2.31043			171.105
	8120	1.15716			2.30246			174.334
	8140	1.12865			2.30412			173.995
	8160	1.12538			2.30132			172.632
	8180	1.13084			2.27676			172.361
	8200	1.11444			2.28924			169.304
	8220	1.1062			2.30877			170.472
	8240	1.07373			2.32093			172.872
	8260	1.06245			2.30875			170.096
	8280	1.06375			2.30772			171.115
	8300	1.08462			2.27864			167.585
	8320	1.07937			2.29622			171.478
	8340	1.06686			2.2916			170.609
	8360	1.03501			2.31301			168.855
	8380	1.03935			2.31085			169.963
	8400	1.01803			2.32738			171.535
	8420	1.02592			2.31503			171.724
	8440	1.01017			2.31182			171.396
	8460	1.00896			2.32795			171.563
	8480	1.00178			2.32367			170.835
	8500	0.995292			2.3318			174.848
	8520	1.01933			2.3188			168.916
	8540	1.07102			2.29131			171.981
	8560	1.02428			2.32556			169.706
	8580	1.07467			2.27144			168.676
	8600	1.08889			2.27353			170.082
	8620	1.10238			2.26087			168.854
	8640	1.09143			2.26632			167.652
	8660	1.06992			2.31181			170.285
	8680	1.05151			2.2969			173.863
	8700	1.0519			2.287			169.853
	8720	1.07277			2.27745			172.185
	8740	1.08935			2.26552			172.445
	8760	1.08796			2.26694			169.232
	8780	1.11366			2.26214			169.278
	8800	1.09942			2.27705			173.178
	8820	1.1099			2.27973			171.254
	8840	1.09854			2.28871			170.294
	8860	1.10276			2.30501			170.379
	8880	1.09978			2.27638			171.736
	8900	1.11347			2.28554			170.429
	8920	1.07669			2.29856			173.477
	8940	1.08542			2.2952			170.327
	8960	1.09577			2.27783			169.098
	8980	1.11352			2.26518			172.094
	9000	1.12727			2.26361			170.325
	9020	1.10542			2.26257			167.683
	9040	1.09261			2.28054			170.209
	9060	1.11726			2.27924			171.335
	9080	1.12979			2.27624			170.222
	9100	1.12486			2.26724			171.137
	9120	1.1137			2.25752			174.512
	9140	1.09759			2.28581			174.37
	9160	1.11966			2.28971			172.681
	9180	1.12441			2.29114			172.909
	9200	1.12455			2.28419			172.024
	9220	1.11949			2.28537			169.908
	9240	1.08979			2.31181			172.929
	9260	1.05197			2.30355			171.354
	9280	1.09771			2.33676			174.325
	9300	1.08977			2.3381			170.218
	9320	1.09352			2.29518			170.709
	9340	1.10633			2.28775			171.999
	9360	1.10366			2.28801			172.784
	9380	1.10649			2.30065			172.124
	9400	1.06927			2.30781			169.974
	9420	1.06851			2.30878			171.617
	9440	1.04829			2.3205			171.916
	9460	1.03635			2.33271			171.999
	9480	1.05434			2.3447			172.516
	9500	1.01775			2.32593			172.032
	9520	1.02648			2.32179			173.517
	9540	1.02625			2.34201			174.496
	9560	1.01663			2.3353			172.878
	9580	1.05285			2.32083			173.936
	9600	1.04004			2.33923			174.518
	9620	1.0577			2.33527			172.914
	9640	1.04637			2.31233			173.281
	9660	1.05883			2.31096			170.762
	9680	1.03096			2.32372			171.311
	9700	1.05496			2.31519			172.44
	9720	1.0703			2.29969			171.434
	9740	1.07814			2.31482			171.275
	9760	1.09055			2.30068			172.937
	9780	1.10998			2.28429			174.043
	9800	1.09731			2.27285			171.632
	9820	1.08543			2.29047			173.31
	9840	1.11803			2.27786			172.571
	9860	1.06812			2.30805			174.083
	9880	1.07568			2.29793			173.151
	9900	1.06713			2.29798			175.852
	9920	1.05078			2.28388			174.421
	9940	1.02977			2.30584			173.758
	9960	1.02505			2.30207			173.86
	9980	1.02672			2.30327			174.864
	10000	1.09863			2.27803			172.668
	10020	1.0828			2.28002			173.086
	10040	1.10089			2.26346			171.952
	10060	1.09271			2.27168			171.984
	10080	1.10346			2.2602			172.445
	10100	1.14692			2.26024			172.308
	10120	1.14795			2.26503			173.291
	10140	1.14882			2.28217			171.964
	10160	1.13906			2.28711			171.922
	10180	1.1341			2.26616			170.681
	10200	1.15124			2.28154			174.056
	10220	1.12075			2.29306			173.637
	10240	1.13114			2.27933			173.189
	10260	1.15175			2.26215			172.813
	10280	1.15964			2.25986			173.292
	10300	1.17323			2.26028			172.858
	10320	1.16097			2.26341			174.779
	10340	1.15366			2.24492			171.925
	10360	1.14466			2.23796			171.272
	10380	1.09918			2.27892			171.845
	10400	1.08472			2.2735			170.862
	10420	1.07439			2.26383			172.331
	10440	1.06315			2.25592			172.471
	10460	1.08733			2.25387			169.348
	10480	1.06502			2.27342			171.602
	10500	1.05609			2.30281			170.995
	10520	1.08439			2.28396			169.356
	10540	1.09554			2.30649			170.362
	10560	1.11501			2.30982			172.57
	10580	1.14871			2.28418			170.267
	10600	1.13791			2.30052			172.097
	10620	1.12457			2.31182			171.52
	10640	1.16329			2.28603			169.508
	10660	1.18321			2.28849			168.715
	10680	1.20503			2.27429			170.318
	10700	1.25158			2.27382			171.945
	10720	1.21344			2.303			170.726
	10740	1.1761			2.33121			167.795
	10760	1.19008			2.3408			169.922
	10780	1.19393			2.35016			172.417
	10800	1.19121			2.33309			170.241
	10820	1.1697			2.33891			170.346
	10840	1.20369			2.34599			173.737
	10860	1.16762			2.33199			170.75
	10880	1.13297			2.35037			171.071
	10900	1.15747			2.33966			169.259
	10920	1.16498			2.34073			170.843
	10940	1.1508			2.35463			170.472
	10960	1.18436			2.33021			169.242
	10980	1.21702			2.33191			167.796
	11000	1.22803			2.33171			170.957
	11020	1.2509			2.32511			172.231
	11040	1.25131			2.33011			172.133
	11060	1.23632			2.33947			170.863
	11080	1.25894			2.34702			173.564
	11100	1.23343			2.34348			172.437
	11120	1.25364			2.33151			168.196
	11140	1.30992			2.34555			170.972
	11160	1.33396			2.32705			171.519
	11180	1.34371			2.33658			171.476
	11200	1.31736			2.33959			171.727
	11220	1.33335			2.34616			174.112
	11240	1.34748			2.33956			172.048
	11260	1.33515			2.32862			171.302
	11280	1.36885			2.34938			173.932
	11300	1.36374			2.36117			173.849
	11320	1.34154			2.3684			172.772
	11340	1.34084			2.35621			172.301
	11360	1.33287			2.3844			172.896
	11380	1.34333			2.40259			172.236
	11400	1.31196			2.40424			174.779
	11420	1.31411			2.39825			172.896
	11440	1.31987			2.37817			172.823
	11460	1.33597			2.38095			171.626
	11480	1.34211			2.38053			172.419
	11500	1.37793			2.38672			171.892
	11520	1.36974			2.38594			169.296
	11540	1.38957			2.39064			172.886
	11560	1.40679			2.38626			173.76
	11580	1.39791			2.36289			169.093
	11600	1.39622			2.36696			171.835
	11620	1.36541			2.39137			173.68
	11640	1.36476			2.36467			170.358
	11660	1.39476			2.36672			173.158
	11680	1.40083			2.36772			170.692
	11700	1.3846			2.36331			173.726
	11720	1.41998			2.34953			172.67
	11740	1.40144			2.37746			169.084
	11760	1.40205			2.40099			174.656
	11780	1.40079			2.39198			175.146
	11800	1.43559			2.36913			171.662
	11820	1.45229			2.38002			168.152
	11840	1.42881			2.37168			171.637
	11860	1.42709			2.3862			170.73
	11880	1.4335			2.38892			175.485
	11900	1.44085			2.37097			169.753
	11920	1.42668			2.3898			171.388
	11940	1.42831			2.39212			171.673
	11960	1.448			2.36374			172.724
	11980	1.45939			2.37937			171.523
	12000	1.42894			2.39051			170.852
	12020	1.40624			2.38262			172.107
	12040	1.40578			2.37598			173.621
	12060	1.38516			2.35821			172.829
	12080	1.40589			2.34205			168.455
	12100	1.43536			2.33628			170.761
	12120	1.43776			2.32169			169.449
	12140	1.46155			2.30699			169.805
	12160	1.44498			2.30445			167.792
	12180	1.43271			2.3029			171.845
	12200	1.46917			2.28012			173.161
	12220	1.45071			2.28563			172.528
	12240	1.47004			2.26908			171.007
	12260	1.48201			2.26371			170.512
	12280	1.49982			2.24009			169.164
	12300	1.49851			2.24328			169.726
	12320	1.52199			2.21734			169.311
	12340	1.52386			2.22681			171.373
	12360	1.51516			2.22808			168.53
	12380	1.51857			2.23717			170.276
	12400	1.49509			2.20105			167.335
	12420	1.47927			2.22593			172.211
	12440	1.48115			2.21482			169.456
	12460	1.47935			2.21554			168.703
	12480	1.47814			2.2144			167.998
	12500	1.47795			2.21914			170.798
	12520	1.48405			2.21372			170.537
	12540	1.49964			2.19315			169.319
	12560	1.50442			2.18551			171.457
	12580	1.50378			2.18694			170.077
	12600	1.52581			2.20668			171.073
	12620	1.5478			2.20638			172.26
	12640	1.53195			2.21369			170.585
	12660	1.52444			2.22292			170.515
	12680	1.5129			2.25012			171.726
	12700	1.519			2.25568			173.752
	12720	1.5358			2.22854			171.743
	12740	1.50314			2.25353			172.584
	12760	1.48402			2.24705			170.876
	12780	1.45587			2.24155			171.93
	12800	1.43995			2.22556			172.251
	12820	1.44836			2.2158			170.989
	12840	1.43876			2.23336			171.478
	12860	1.46575			2.23152			173.826
	12880	1.50301			2.22662			171.668
	12900	1.50014			2.23199			173.937
	12920	1.49804			2.24978			172.545
	12940	1.48713			2.24721			171.19
	12960	1.52229			2.25618			174.445
	12980	1.51056			2.24963			172.367
	13000	1.51421			2.23852			171.961
	13020	1.51078			2.24218			171.763
	13040	1.54397			2.22703			171.714
	13060	1.55788			2.23338			170.603
	13080	1.57232			2.2293			173.507
	13100	1.59232			2.22592			171.228
	13120	1.57922			2.23696			172.366
	13140	1.58003			2.25142			172.648
	13160	1.55924			2.2408			170.5
	13180	1.5826			2.24769			169.214
	13200	1.5484			2.22238			168.118
	13220	1.55349			2.2024			167.731
	13240	1.57523			2.20149			169.186
	13260	1.62343			2.20926			171.55
	13280	1.65586			2.19469			169.347
	13300	1.64607			2.19475			167.954
	13320	1.64612			2.20093			168.433
	13340	1.64386			2.20216			168.685
	13360	1.6047			2.23604			173.683
	13380	1.64404			2.20742			170.271
	13400	1.6591			2.21663			170.16
	13420	1.66867			2.21096			168.991
	13440	1.67665			2.20815			168.266
	13460	1.68825			2.20876			168.333
	13480	1.68932			2.21001			172.306
	13500	1.69073			2.20965			169.668
	13520	1.69253			2.20832			166.397
	13540	1.68164			2.21426			169.155
	13560	1.67564			2.2229			171.41
	13580	1.68059			2.21424			170.269
	13600	1.6854			2.20551			169.99
	13620	1.69332			2.2097			171.267
	13640	1.68536			2.21647			167.575
	13660	1.68971			2.21066			169.804
	13680	1.69295			2.24552			167.435
	13700	1.66683			2.24154			169.341
	13720	1.7039			2.23643			169.969
	13740	1.66551			2.22942			171.664
	13760	1.65547			2.24045			169.336
	13780	1.65996			2.23379			167.992
	13800	1.66636			2.25286			166.994
	13820	1.65588			2.24679			168.129
	13840	1.63476			2.24126			168.817
	13860	1.67386			2.22901			167.804
	13880	1.67794			2.25709			170.113
	13900	1.66917			2.2403			167.432
	13920	1.6951			2.2674			171.231
	13940	1.68741			2.28972			169.091
	13960	1.65756			2.27937			165.939
	13980	1.6471			2.24962			169.44
	14000	1.62843			2.2519			169.663
	14020	1.64858			2.2228			170.937
	14040	1.61672			2.2266			168.382
	14060	1.62245			2.22678			171.106
	14080	1.59951			2.22164			168.643
	14100	1.61701			2.23406			168.223
	14120	1.61669			2.23545			170.988
	14140	1.6147			2.24713			171.377
	14160	1.57525			2.23886			168.794
	14180	1.58794			2.25138			166.391
	14200	1.6248			2.2621			167.353
	14220	1.64323			2.25777			167.357
	14240	1.61785			2.22152			167.332
	14260	1.61635			2.22065			168.825
	14280	1.624			2.22222			169.853
	14300	1.59672			2.24419			164.134
	14320	1.5986			2.24279			168.051
	14340	1.61913			2.24205			167.342
	14360	1.61959			2.22952			168.051
	14380	1.6065			2.26343			168.939
	14400	1.63108			2.23908			169.454
	14420	1.62322			2.22854			166.607
	14440	1.594			2.22139			168.486
	14460	1.60351			2.25016			165.999
	14480	1.6143			2.26434			170.061
	14500	1.59574			2.24904			169.144
	14520	1.57371			2.27693			169.495
	14540	1.54405			2.25188			170.795
	14560	1.52899			2.25489			170.331
	14580	1.54077			2.25328			170.033
	14600	1.5457			2.24928			167.789
	14620	1.52918			2.26284			169.129
	14640	1.51543			2.25692			170.5
	14660	1.52147			2.23703			169.514
	14680	1.50185			2.25261			171.652
	14700	1.50609			2.23607			169.569
	14720	1.52424			2.25532			170.864
	14740	1.55336			2.26183			169.669
	14760	1.60582			2.25598			170.793
	14780	1.59565			2.25669			168.584
	14800	1.5702			2.25555			167.932
	14820	1.59091			2.24071			168.843
	14840	1.59769			2.26605			171.159
	14860	1.59771			2.26666			169.398
	14880	1.58168			2.27458			171.774
	14900	1.58583			2.26864			169.186
	14920	1.58674			2.27155			169.422
	14940	1.59335			2.26639			169.058
	14960	1.59448			2.28236			168.179
	14980	1.5998			2.27432			168.041
	15000	1.58464			2.29631			167.49
	15020	1.59921			2.27036			168.682
	15040	1.61443			2.28509			170.001
	15060	1.63874			2.26255			165.487
	15080	1.64156			2.26593			168.419
	15100	1.62149			2.28323			166.271
	15120	1.64844			2.28806			168.652
	15140	1.65741			2.2872			166.925
	15160	1.64863			2.30582			168.041
	15180	1.63842			2.27948			170.037
	15200	1.63547			2.2645			167.941
	15220	1.66757			2.27732			166.359
	15240	1.63509			2.25042			166.14
	15260	1.64135			2.26771			164.484
	15280	1.64833			2.26223			162.671
	15300	1.65891			2.25312			162.598
	15320	1.64476			2.26754			165.246
	15340	1.60294			2.2752			166.673
	15360	1.58469			2.2955			167.161
	15380	1.60371			2.27894			164.928
	15400	1.58034			2.27996			166.423
	15420	1.58694			2.27098			167.707
	15440	1.57417			2.29346			167.641
	15460	1.58857			2.30833			167.254
	15480	1.58149			2.336			168.235
	15500	1.58634			2.34059			167.672
	15520	1.5457			2.33229			165.854
	15540	1.55522			2.321			169.655
	15560	1.55885			2.29589			164.756
	15580	1.61195			2.28627			163.979
	15600	1.61885			2.27305			165.021
	15620	1.63431			2.28775			165.357
	15640	1.64675			2.26734			163.762
	15660	1.67326			2.27273			166.81
	15680	1.67639			2.26988			167.269
	15700	1.6677			2.28222			165.877
	15720	1.68432			2.28265			164.486
	15740	1.6759			2.30091			169.043
	15760	1.67342			2.28052			166.26
	15780	1.67598			2.26386			164.694
	15800	1.65684			2.25939			163.384
	15820	1.68962			2.27442			168.687
	15840	1.67223			2.27513			164.016
	15860	1.68897			2.27537			163.985
	15880	1.68112			2.25343			165.3
	15900	1.6823			2.25419			163.273
	15920	1.68658			2.25449			163.194
	15940	1.67399			2.26187			164.899
	15960	1.7052			2.26521			162.82
	15980	1.70692			2.29115			165.056
	16000	1.70689			2.26085			163.241
	16020	1.69913			2.26736			166.413
	16040	1.70389			2.2663			167.253
	16060	1.68282			2.24091			166.26
	16080	1.66518			2.25769			164.286
	16100	1.66054			2.26177			163.497
	16120	1.66679			2.24748			164.807
	16140	1.65927			2.23525			165.107
	16160	1.66116			2.24178			165.704
	16180	1.68642			2.2493			165.435
	16200	1.71256			2.24638			167.455
	16220	1.70959			2.24262			168.718
	16240	1.70508			2.23802			167.576
	16260	1.72748			2.24677			168.4
	16280	1.71735			2.22081			165.988
	16300	1.69918			2.24079			166.287
	16320	1.69899			2.25219			169.108
	16340	1.70568			2.2814			166.438
	16360	1.72393			2.26774			168.912
	16380	1.7058			2.26495			166.33
	16400	1.69117			2.25332			165.712
	16420	1.6925			2.24223			166.914
	16440	1.69457			2.24394			166.85
	16460	1.69014			2.24083			166.261
	16480	1.69437			2.23827			167.637
	16500	1.71062			2.21675			165.823
	16520	1.71421			2.22688			166.019
	16540	1.71526			2.21709			164.569
	16560	1.71097			2.21763			163.967
	16580	1.70472			2.20898			167.39
	16600	1.70674			2.21869			166.499
	16620	1.6816			2.20706			168.132
	16640	1.71094			2.20608			164.814
	16660	1.70714			2.20823			164.701
	16680	1.69676			2.19871			162.093
	16700	1.70259			2.21881			162.817
	16720	1.67417			2.20488			165.918
	16740	1.71253			2.21435			165.253
	16760	1.71105			2.21601			165.549
	16780	1.72205			2.21342			163.568
	16800	1.69129			2.22459			163.923
	16820	1.68646			2.21347			165.153
	16840	1.70311			2.22375			167.587
	16860	1.69413			2.24262			164.556
	16880	1.68726			2.24329			165.974
	16900	1.68894			2.22226			165.799
	16920	1.68099			2.22836			166.245
	16940	1.69494			2.23789			163.593
	16960	1.70051			2.2563			168.719
	16980	1.7108			2.24244			165.342
	17000	1.71959			2.22942			164.656
	17020	1.73709			2.22085			165.757
	17040	1.72251			2.22502			169.055
	17060	1.73385			2.21253			166.458
	17080	1.73815			2.20878			167.181
	17100	1.76285			2.21914			165.449
	17120	1.76217			2.23579			164.969
	17140	1.77595			2.23311			164.978
	17160	1.7518			2.24136			163.91
	17180	1.75262			2.22626			162.727
	17200	1.75502			2.22164			165.6
	17220	1.75623			2.20831			164.378
	17240	1.75681			2.21274			164.056
	17260	1.74851			2.21816			165.409
	17280	1.73745			2.20308			164.386
	17300	1.71596			2.18875			164.05
	17320	1.71159			2.19182			163.411
	17340	1.72849			2.21462			167.28
	17360	1.73009			2.18273			165.431
	17380	1.71771			2.19395			166.645
	17400	1.71473			2.19281			168.049
	17420	1.71027			2.19613			163.91
	17440	1.6994			2.19219			162.581
	17460	1.73026			2.19472			165.849
	17480	1.73288			2.21664			164.844
	17500	1.69428			2.20644			168.144
	17520	1.7178			2.2105			165.149
	17540	1.70811			2.21093			166.285
	17560	1.71773			2.21072			165.499
	17580	1.74141			2.21978			167.812
	17600	1.74222			2.22714			166.487
	17620	1.73745			2.20463			165.424
	17640	1.74013			2.21772			166.272
	17660	1.75066			2.22183			164.812
	17680	1.75357			2.22575			162.896
	17700	1.74579			2.23474			165.517
	17720	1.71741			2.223			164.02
	17740	1.71914			2.21831			163.436
	17760	1.72204			2.23764			164.934
	17780	1.70504			2.2334			165.035
	17800	1.71727			2.23199			163.204
	17820	1.7306			2.26222			166.306
	17840	1.76191			2.25459			166.366
	17860	1.75186			2.25853			163.103
	17880	1.75409			2.2663			166.576
	17900	1.75074			2.25493			162.089
	17920	1.74412			2.26028			164.615
	17940	1.76061			2.27116			162.837
	17960	1.73193			2.28302			162.781
	17980	1.76192			2.28371			163.19
	18000	1.76465			2.29366			164.087
	18020	1.76194			2.29421			166.156
	18040	1.77163			2.27192			164.407
	18060	1.72195			2.26902			163.494
	18080	1.7364			2.25759			165.759
	18100	1.71698			2.27004			163.39
	18120	1.70476			2.25687			165.814
	18140	1.73742			2.25775			163.26
	18160	1.74433			2.25222			159.621
	18180	1.7153			2.25844			164.785
	18200	1.73246			2.25325			163.473
	18220	1.7408			2.25173			164.269
	18240	1.75934			2.26013			162.787
	18260	1.77614			2.25676			162.897
	18280	1.78685			2.27072			165.577
	18300	1.77738			2.29407			164.773
	18320	1.76984			2.27473			162.736
	18340	1.74268			2.27668			166.121
	18360	1.74958			2.28518			165.782
	18380	1.76654			2.28332			164.826
	18400	1.75112			2.27134			165.443
	18420	1.7477			2.2356			163.623
	18440	1.73022			2.23493			166.844
	18460	1.74893			2.26031			167.213
	18480	1.74016			2.25785			165.502
	18500	1.74355			2.27371			164.967
	18520	1.74849			2.28001			168.322
	18540	1.75013			2.26706			165.232
	18560	1.72176			2.25913			166.223
	18580	1.71142			2.26367			165.207
	18600	1.72064			2.2621			165.068
	18620	1.72148			2.25916			164.071
	18640	1.71777			2.25637			163.776
	18660	1.73472			2.26109			165.113
	18680	1.73393			2.26304			165.031
	18700	1.74131			2.26261			164.497
	18720	1.73443			2.24387			164.284
	18740	1.7127			2.23424			164.359
	18760	1.71153			2.21783			164.437
	18780	1.72828			2.2183			164.118
	18800	1.70225			2.25047			166.594
	18820	1.70871			2.25641			164.493
	18840	1.69649			2.23512			161.632
	18860	1.7028			2.22717			164.875
	18880	1.6881			2.24691			165.68
	18900	1.70508			2.24522			163.421
	18920	1.70703			2.22609			164.272
	18940	1.68697			2.2368			160.107
	18960	1.69607			2.24364			165.718
	18980	1.68636			2.24456			164.114
	19000	1.67572			2.24392			165.341
	19020	1.69097			2.25185			165.126
	19040	1.68674			2.24554			164.441
	19060	1.6915			2.24634			165.07
	19080	1.70712			2.25383			165.336
	19100	1.70193			2.25554			163.405
	19120	1.69134			2.24619			162.98
	19140	1.66585			2.2502			163.92
	19160	1.70587			2.25568			164.635
	19180	1.69179			2.23754			162.109
	19200	1.67659			2.25517			161.732
	19220	1.68146			2.23823			164.912
	19240	1.68291			2.23461			164.369
	19260	1.71328			2.25591			166.247
	19280	1.70149			2.26837			162.881
	19300	1.71981			2.2724			164.953
	19320	1.70711			2.25531			162.86
	19340	1.70953			2.26588			166.158
	19360	1.71647			2.2669			163.508
	19380	1.6976			2.27687			162.892
	19400	1.70798			2.2701			164.406
	19420	1.70693			2.26632			164.829
	19440	1.71855			2.30174			168.803
	19460	1.73268			2.25417			162.005
	19480	1.69987			2.25059			162.387
	19500	1.71722			2.2827			164.121
	19520	1.72653			2.28456			163.111
	19540	1.71451			2.28711			164.387
	19560	1.73286			2.28437			166.401
	19580	1.692			2.29058			161.828
	19600	1.69302			2.27971			162.72
	19620	1.67297			2.28295			166.352
	19640	1.6887			2.27733			161.768
	19660	1.693			2.2697			167.323
	19680	1.72235			2.26003			161.587
	19700	1.72443			2.27576			166.134
	19720	1.69661			2.26823			165.517
	19740	1.68213			2.24977			163.197
	19760	1.68736			2.23941			162.913
	19780	1.68018			2.23639			164.454
	19800	1.69962			2.24967			162.871
	19820	1.71494			2.26292			164.88
	19840	1.70526			2.25937			164.418
	19860	1.70926			2.27095			164.098
	19880	1.70387			2.2621			165.883
	19900	1.70019			2.26051			163.132
	19920	1.72459			2.23695			165.17
	19940	1.71541			2.24292			166.636
	19960	1.69011			2.23133			165.335
	19980	1.69677			2.20549			162.413
	20000	1.68494			2.2143			163.73
	20020	1.67458			2.21406			164.381
	20040	1.67854			2.21659			163.618
	20060	1.68504			2.22363			163.401
	20080	1.65313			2.22135			158.952
	20100	1.67603			2.22947			164.05
	20120	1.68547			2.23072			166.064
	20140	1.6904			2.23958			164.524
	20160	1.67246			2.23071			163.087
	20180	1.69358			2.23865			164.675
	20200	1.73242			2.23442			166.364
	20220	1.69859			2.24476			164.887
	20240	1.70527			2.23222			164.314
	20260	1.71006			2.22891			163.173
	20280	1.66678			2.24004			162.842
	20300	1.69381			2.22992			163.753
	20320	1.72691			2.23715			163.388
	20340	1.73541			2.23478			162.694
	20360	1.72978			2.25406			165.907
	20380	1.73341			2.25072			164.115
	20400	1.73435			2.26724			163.63
	20420	1.73863			2.28935			166.015
	20440	1.72096			2.27712			167.109
	20460	1.72707			2.24592			165.691
	20480	1.70704			2.26107			167.599
	20500	1.73648			2.25424			164.37
	20520	1.73315			2.25161			167.168
	20540	1.72968			2.24845			165.097
	20560	1.71144			2.25016			162.027
	20580	1.70063			2.22508			165.17
	20600	1.70493			2.23875			162.312
	20620	1.69737			2.24251			162.403
	20640	1.72596			2.26398			160.63
	20660	1.72566			2.24677			161.709
	20680	1.71188			2.25743			166.096
	20700	1.67427			2.27306			163.901
	20720	1.69171			2.25394			163.407
	20740	1.70209			2.26651			165.102
	20760	1.69927			2.25932			163.151
	20780	1.70955			2.26256			162.418
	20800	1.69908			2.25502			162.14
	20820	1.69966			2.26359			162.616
	20840	1.69357			2.25067			163.236
	20860	1.69316			2.2504			164.143
	20880	1.7123			2.25655			160.612
	20900	1.69012			2.25242			161.288
	20920	1.69091			2.25093			162.248
	20940	1.67822			2.24571			159.853
	20960	1.70507			2.24445			160.183
	20980	1.6981			2.24818			161.303
	21000	1.70178			2.26912			164.008
	21020	1.71517			2.26828			164.075
	21040	1.7253			2.25904			162.004
	21060	1.7483			2.26836			161.189
	21080	1.73489			2.29225			163.622
	21100	1.74297			2.28175			161.634
	21120	1.71229			2.26971			161.225
	21140	1.74032			2.25401			163.946
	21160	1.7354			2.24861			162.613
	21180	1.72563			2.25498			163.705
	21200	1.72471			2.25087			163.591
	21220	1.72117			2.25503			161.582
	21240	1.72622			2.23315			161.693
	21260	1.72404			2.24395			161.121
	21280	1.70142			2.24785			162.177
	21300	1.7227			2.22333			160.141
	21320	1.70612			2.21199			162.139
	21340	1.68507			2.20825			160.963
	21360	1.67699			2.2309			161.677
	21380	1.66739			2.23456			162.278
	21400	1.70348			2.23894			159.76
	21420	1.68914			2.23289			162.095
	21440	1.68365			2.23329			161.533
	21460	1.68927			2.215			161.411
	21480	1.66247			2.23085			159.573
	21500	1.66283			2.22263			163.7
	21520	1.68947			2.22608			161.496
	21540	1.701			2.25454			166.425
	21560	1.70302			2.24469			162.22
	21580	1.68517			2.23344			164.591
	21600	1.66414			2.25706			166.009
	21620	1.67722			2.25961			163.295
	21640	1.65662			2.24783			161.049
	21660	1.68385			2.2596			161.447
	21680	1.69843			2.23067			162.169
	21700	1.69396			2.24845			162.39
	21720	1.6865			2.23887			162.018
	21740	1.698			2.23377			165.544
	21760	1.69995			2.2334			165.331
	21780	1.69613			2.22949			163.879
	21800	1.69549			2.23252			163.797
	21820	1.69437			2.25207			162.393
	21840	1.73123			2.23398			163.132
	21860	1.72198			2.2295			164.844
	21880	1.72179			2.22229			163.654
	21900	1.7258			2.22835			163.884
	21920	1.73147			2.23461			163.943
	21940	1.73941			2.24036			162.94
	21960	1.73818			2.23902			162.671
	21980	1.74073			2.23041			161.163
	22000	1.75735			2.23497			163.442
	22020	1.75159			2.23165			161.591
	22040	1.75024			2.22032			162.393
	22060	1.75936			2.22114			159.659
	22080	1.75709			2.22105			160.881
	22100	1.7781			2.23246			160.267
	22120	1.75374			2.25487			164.6
	22140	1.73934			2.22968			162.809
	22160	1.74218			2.23159			161.521
	22180	1.76386			2.22105			160.404
	22200	1.75498			2.22198			160.912
	22220	1.73503			2.23646			162.016
	22240	1.72716			2.23554			161.427
	22260	1.71326			2.22698			162.651
	22280	1.71234			2.22836			160.069
	22300	1.69613			2.23522			160.488
	22320	1.68923			2.25729			163.812
	22340	1.71898			2.24452			161.881
	22360	1.69131			2.24737			164.615
	22380	1.70873			2.24983			163.814
	22400	1.72325			2.24075			161.387
	22420	1.73438			2.23895			163.193
	22440	1.71842			2.22385			163.737
	22460	1.70518			2.21804			163.505
	22480	1.71138			2.2102			163.765
	22500	1.72181			2.2013			161.951
	22520	1.72567			2.19461			161.929
	22540	1.74201			2.20311			162.631
	22560	1.72434			2.22637			158.966
	22580	1.71052			2.21912			161.502
	22600	1.7016			2.23088			163.554
	22620	1.7049			2.22428			162.504
	22640	1.68651			2.23021			162.327
	22660	1.6977			2.22113			160.228
	22680	1.6919			2.22254			163.931
	22700	1.70174			2.21193			163.267
	22720	1.69957			2.18278			161.998
	22740	1.68181			2.18311			162.536
	22760	1.6952			2.20279			160.782
	22780	1.70947			2.22586			161.363
	22800	1.71145			2.21865			163.407
	22820	1.70892			2.20837			163.907
	22840	1.7194			2.21605			163.148
	22860	1.73204			2.22472			163.632
	22880	1.72169			2.19905			163.559
	22900	1.73247			2.20489			166.019
	22920	1.72121			2.19145			162.927
	22940	1.70886			2.18859			161.573
	22960	1.69393			2.17267			159.489
	22980	1.72594			2.19406			157.805
	23000	1.72672			2.20436			160.3
	23020	1.74212			2.20882			161.426
	23040	1.75008			2.20111			162.243
	23060	1.73933			2.19139			157.39
	23080	1.73837			2.19317			158.47
	23100	1.73074			2.2317			162.029
	23120	1.73905			2.22841			160.982
	23140	1.70377			2.24505			163.234
	23160	1.71806			2.22133			160.777
	23180	1.71017			2.22681			161.571
	23200	1.72985			2.21681			158.764
	23220	1.71129			2.21307			159.177
	23240	1.73072			2.19434			160.587
	23260	1.72503			2.20968			163.016
	23280	1.7219			2.21379			159.93
	23300	1.71183			2.23062			157.772
	23320	1.74188			2.21158			160.616
	23340	1.72655			2.22451			160.818
	23360	1.73747			2.19797			158.723
	23380	1.7465			2.20364			158.765
	23400	1.75168			2.18947			160.186
	23420	1.75695			2.19531			159.309
	23440	1.73116			2.19855			162.309
	23460	1.75356			2.18851			162.469
	23480	1.75837			2.20555			157.982
	23500	1.76561			2.21001			160.801
	23520	1.76998			2.19942			159.735
	23540	1.78606			2.19393			160.604
	23560	1.76495			2.18821			160.664
	23580	1.74832			2.21151			161.035
	23600	1.76179			2.20429			161.882
	23620	1.78557			2.19956			161.912
	23640	1.78239			2.20867			158.019
	23660	1.78513			2.19644			160.543
	23680	1.77156			2.16478			160.152
	23700	1.77741			2.17245			163.979
	23720	1.77832			2.17399			158.458
	23740	1.79419			2.16697			158.599
	23760	1.7753			2.1999			162.322
	23780	1.77843			2.20587			162.303
	23800	1.74372			2.2029			160.113
	23820	1.76592			2.2168			162.047
	23840	1.78907			2.21635			162.115
	23860	1.74977			2.21691			158.54
	23880	1.74339			2.2287			160.377
	23900	1.7613			2.22604			159.883
	23920	1.74706			2.25127			163.09
	23940	1.73399			2.24005			163.885
	23960	1.71975			2.24912			163.022
	23980	1.72973			2.23937			161.052
	24000	1.73162			2.24101			163.689
	24020	1.69659			2.2434			161.711
	24040	1.7062			2.22414			161.021
	24060	1.70917			2.23468			162.095
	24080	1.70414			2.24382			161.787
	24100	1.70082			2.22353			161.484
	24120	1.71298			2.23721			160.584
	24140	1.72144			2.24253			159.606
	24160	1.71353			2.23594			160.726
	24180	1.7225			2.22786			160.602
	24200	1.72922			2.20905			162.23
	24220	1.72558			2.22372			160.136
	24240	1.69416			2.21684			159.087
	24260	1.71775			2.23265			161.075
	24280	1.7267			2.22708			161.08
	24300	1.71696			2.21025			159.692
	24320	1.70765			2.22496			159.76
	24340	1.72818			2.22089			160.436
	24360	1.72387			2.2155			159.854
	24380	1.73725			2.22371			159.521
	24400	1.72098			2.22621			158.558
	24420	1.72062			2.22306			161.854
	24440	1.7327			2.20742			159.654
	24460	1.7447			2.19879			160.279
	24480	1.75429			2.19904			159.727
	24500	1.76067			2.19341			160.031
	24520	1.74886			2.19235			159.233
	24540	1.75992			2.20849			164.532
	24560	1.76926			2.21362			163.905
	24580	1.77134			2.22014			163.454
	24600	1.7398			2.20467			163.36
	24620	1.7416			2.19943			160.181
	24640	1.7432			2.201			160.973
	24660	1.7537			2.20337			159.561
	24680	1.75733			2.20759			156.796
	24700	1.77839			2.2262			159.139
	24720	1.78195			2.22406			162.096
	24740	1.77647			2.24516			161.235
	24760	1.78008			2.23277			160.957
	24780	1.76107			2.2157			160.26
	24800	1.77635			2.24543			161.987
	24820	1.8042			2.23613			162.266
	24840	1.78654			2.23915			160.157
	24860	1.7689			2.22394			160.855
	24880	1.74615			2.24043			159.537
	24900	1.72368			2.20414			159.115
	24920	1.73451			2.20634			158.395
	24940	1.72493			2.19183			159.842
	24960	1.73706			2.18915			159.472
	24980	1.74163			2.18814			160.207
	25000	1.73668			2.19396			161.225
	25020	1.69684			2.20083			161.254
	25040	1.71468			2.20339			160.504
	25060	1.71085			2.19191			160.72
	25080	1.71197			2.19377			159.169
	25100	1.73467			2.20701			158.77
	25120	1.72233			2.21293			158.819
	25140	1.73371			2.22063			160.046
	25160	1.76694			2.21319			161.196
	25180	1.76302			2.21776			158.382
	25200	1.76986			2.22264			159.302
	25220	1.76649			2.24361			158.567
	25240	1.75534			2.24676			160.099
	25260	1.75368			2.2186			159.359
	25280	1.7695			2.23233			160.736
	25300	1.78042			2.22185			157.876
	25320	1.79621			2.22667			159.368
	25340	1.77671			2.22652			160.618
	25360	1.74968			2.22665			161.645
	25380	1.74444			2.23477			161.92
	25400	1.72741			2.23319			160.581
	25420	1.72523			2.22106			156.8
	25440	1.74657			2.23264			158.686
	25460	1.73897			2.23403			157.351
	25480	1.73943			2.23629			158.032
	25500	1.74434			2.22717			158.196
	25520	1.72516			2.22898			158.281
	25540	1.73534			2.23388			160.358
	25560	1.74962			2.21039			159.039
	25580	1.75222			2.21952			154.339
	25600	1.74965			2.23024			159.814
	25620	1.73138			2.21845			159.726
	25640	1.74454			2.20335			159.987
	25660	1.768			2.22176			159.724
	25680	1.75519			2.2206			157.606
	25700	1.75861			2.21197			158.36
	25720	1.76222			2.2113			161.199
	25740	1.74849			2.17311			160.796
	25760	1.74754			2.17371			161.234
	25780	1.75489			2.17638			157.193
	25800	1.73093			2.17266			160.38
	25820	1.73662			2.16984			160.688
	25840	1.73162			2.18899			159.675
	25860	1.72863			2.19078			159.357
	25880	1.72626			2.18294			161.488
	25900	1.71362			2.19758			160.891
	25920	1.72933			2.1995			160.518
	25940	1.73053			2.17356			159.693
	25960	1.7352			2.17726			157.471
	25980	1.74424			2.18245			159.337
	26000	1.73338			2.1909			158.67
	26020	1.73202			2.17531			159.217
	26040	1.74899			2.19806			162.301
	26060	1.75161			2.20674			162.203
	26080	1.75116			2.21985			160.559
	26100	1.76546			2.20714			159.852
	26120	1.75875			2.20132			158.984
	26140	1.72844			2.201			160.84
	26160	1.73789			2.20505			162.198
	26180	1.75912			2.21053			159.011
	26200	1.76318			2.22189			159.094
	26220	1.73825			2.22112			159.92
	26240	1.75739			2.2366			157.976
	26260	1.73177			2.22842			157.003
	26280	1.71521			2.22931			159.857
	26300	1.73442			2.2326			158.812
	26320	1.73538			2.23664			159.106
	26340	1.74995			2.22088			158.814
	26360	1.76524			2.24624			161.221
	26380	1.75432			2.24402			160.745
	26400	1.75687			2.25264			161.993
	26420	1.74376			2.24276			157.94
	26440	1.73881			2.24405			159.56
	26460	1.74916			2.24566			159.416
	26480	1.76343			2.24665			162.316
	26500	1.76803			2.19863			162.175
	26520	1.7549			2.19403			158.986
	26540	1.74419			2.1954			159.684
	26560	1.76691			2.20305			159.823
	26580	1.77602			2.19757			161.142
	26600	1.74505			2.19412			158.97
	26620	1.76674			2.19174			161.781
	26640	1.75173			2.19654			162.949
	26660	1.75753			2.20498			156.769
	26680	1.73612			2.18245			157.714
	26700	1.75053			2.18477			159.544
	26720	1.72472			2.1959			161.573
	26740	1.72515			2.19301			159.793
	26760	1.76672			2.19471			161.088
	26780	1.7298			2.19056			160.037
	26800	1.72978			2.18065			160.27
	26820	1.7286			2.18318			161.962
	26840	1.72825			2.176			161.281
	26860	1.7076			2.19566			159.939
	26880	1.70399			2.19082			160.475
	26900	1.71226			2.16901			158.176
	26920	1.68915			2.19021			159.686
	26940	1.69851			2.18965			161.099
	26960	1.70929			2.20635			160.976
	26980	1.72337			2.21916			157.798
	27000	1.71563			2.20667			159.414
	27020	1.73605			2.21963			161.054
	27040	1.72222			2.20707			158.326
	27060	1.75388			2.22187			160.469
	27080	1.76309			2.20389			155.341
	27100	1.75851			2.19314			155.025
	27120	1.76868			2.20102			158.786
	27140	1.74474			2.18669			160.303
	27160	1.76532			2.19319			158.007
	27180	1.74475			2.19505			160.327
	27200	1.73195			2.20869			157.212
	27220	1.76386			2.19634			157.475
	27240	1.73734			2.19865			160.22
	27260	1.75445			2.19001			159.282
	27280	1.7694			2.20793			159.857
	27300	1.7339			2.21072			158.831
	27320	1.7373			2.20766			161.08
	27340	1.73044			2.22227			161.92
	27360	1.75129			2.22889			159.141
	27380	1.74339			2.2204			160.024
	27400	1.74663			2.24976			161.397
	27420	1.74254			2.23073			162.064
	27440	1.74148			2.22784			163.954
	27460	1.77577			2.23833			163.486
	27480	1.76331			2.20324			158.139
	27500	1.75582			2.17866			159.513
	27520	1.74757			2.22374			162.934
	27540	1.74523			2.20511			161.001
	27560	1.73463			2.20386			161.099
	27580	1.7644			2.20818			158.908
	27600	1.71953			2.21061			160.809
	27620	1.73861			2.21462			160.354
	27640	1.73728			2.2221			160.445
	27660	1.75376			2.21881			159.485
	27680	1.75292			2.22504			160.809
	27700	1.75275			2.2083			156.669
	27720	1.76594			2.19994			159.572
	27740	1.76211			2.20221			157.678
	27760	1.74443			2.17756			156.16
	27780	1.75568			2.20254			158.393
	27800	1.75982			2.22108			158.769
	27820	1.7688			2.21736			159.925
	27840	1.77767			2.23082			160.49
	27860	1.76197			2.2243			159.954
	27880	1.78716			2.2129			161.825
	27900	1.798			2.21312			159.017
	27920	1.78812			2.23182			159.036
	27940	1.78812			2.23749			158.817
	27960	1.79094			2.22036			158.745
	27980	1.76002			2.23088			162.627
	28000	1.77407			2.22649			161.568
	28020	1.77333			2.21818			164.21
	28040	1.76501			2.19847			161.283
	28060	1.7579			2.18671			159.505
	28080	1.75607			2.19011			160.682
	28100	1.75917			2.20725			160.125
	28120	1.77878			2.22341			158.897
	28140	1.76914			2.22764			161.868
	28160	1.78031			2.23649			161.588
	28180	1.7795			2.2516			165.209
	28200	1.78235			2.23904			161.961
	28220	1.778			2.25157			162.669
	28240	1.76076			2.24389			159.531
	28260	1.75767			2.25175			162.158
	28280	1.73166			2.25513			159.924
	28300	1.72871			2.24834			162.566
	28320	1.76263			2.26523			162.608
	28340	1.77332			2.23187			160.923
	28360	1.75398			2.23699			163.51
	28380	1.75575			2.21924			159.482
	28400	1.73395			2.23261			159.136
	28420	1.72224			2.23322			162.036
	28440	1.71733			2.22456			159.62
	28460	1.71019			2.21489			162.887
	28480	1.72649			2.21103			161.02
	28500	1.75223			2.20291			160.676
	28520	1.77032			2.20598			160.994
	28540	1.75967			2.21393			157.768
	28560	1.75607			2.20966			161.356
	28580	1.72789			2.20517			160.075
	28600	1.71796			2.20642			164.045
	28620	1.70866			2.20478			161.352
	28640	1.71046			2.18748			159.985
	28660	1.72009			2.19932			158.841
	28680	1.70047			2.188			158.469
	28700	1.71486			2.19961			157.649
	28720	1.71965			2.19149			158.384
	28740	1.73022			2.20312			160.166
	28760	1.69738			2.18627			159.518
	28780	1.70563			2.1824			159.101
	28800	1.70983			2.15613			155.089
	28820	1.70156			2.1513			156.174
	28840	1.69528			2.15651			158.011
	28860	1.69819			2.17546			157.147
	28880	1.70328			2.17643			159.44
	28900	1.69461			2.19195			159.126
	28920	1.71277			2.19662			160.629
	28940	1.68098			2.18087			160.603
	28960	1.68202			2.17705			160.506
	28980	1.67441			2.17214			159.681
	29000	1.67136			2.1584			155.448
	29020	1.69361			2.14968			160.533
	29040	1.68635			2.1568			159.18
	29060	1.7095			2.16293			157.372
	29080	1.70667			2.17273			158.761
	29100	1.72651			2.16058			160.204
	29120	1.72884			2.18706			161.079
	29140	1.72803			2.1929			157.992
	29160	1.72736			2.17575			158.903
	29180	1.72245			2.16518			158.173
	29200	1.72919			2.17947			160.678
	29220	1.72429			2.16366			158.843
	29240	1.69308			2.18708			157.738
	29260	1.69707			2.17447			159.847
	29280	1.70443			2.17944			158.233
	29300	1.69459			2.18501			158.593
	29320	1.69477			2.19296			158.416
	29340	1.68954			2.18281			161.257
	29360	1.67778			2.16734			157.022
	29380	1.6667			2.16448			156.389
	29400	1.6665			2.18166			157.383
	29420	1.67427			2.17467			158.815
	29440	1.65964			2.15603			160.393
	29460	1.62048			2.16553			160.329
	29480	1.61086			2.16652			157.807
	29500	1.62357			2.16113			160.533
	29520	1.64252			2.15124			158.454
	29540	1.66799			2.15376			159.568
	29560	1.64991			2.16738			159.796
	29580	1.67366			2.14413			158.368
	29600	1.6694			2.14506			157.292
	29620	1.70082			2.16064			162.989
	29640	1.68617			2.16624			161.086
	29660	1.69569			2.15805			160.591
	29680	1.68726			2.13963			160.338
	29700	1.70259			2.14481			157.816
	29720	1.72312			2.14387			156.148
	29740	1.72211			2.15972			158.739
	29760	1.7103			2.17398			160.579
	29780	1.7061			2.17086			160.566
	29800	1.6988			2.16823			159.098
	29820	1.68106			2.16673			163.022
	29840	1.67476			2.16548			159.756
	29860	1.68475			2.17009			160.397
	29880	1.67867			2.16416			158.566
	29900	1.67387			2.1657			158.921
	29920	1.71446			2.17324			160.922
	29940	1.6986			2.16876			161.078
	29960	1.72365			2.19501			162.457
	29980	1.72897			2.19035			160.344
	30000	1.72998			2.19036			158.842
	30020	1.73991			2.21709			161.038
	30040	1.75098			2.19882			160.045
	30060	1.73714			2.20304			163.049
	30080	1.71621			2.20564			161.611
	30100	1.72265			2.19465			162.567
	30120	1.74693			2.17009			162.344
	30140	1.74912			2.15681			162.5
	30160	1.72799			2.18047			160.777
	30180	1.75792			2.17629			159.359
	30200	1.72851			2.20056			163.856
	30220	1.75523			2.20617			162.404
	30240	1.76163			2.21712			162.265
	30260	1.7631			2.20631			163.181
	30280	1.74782			2.21585			163.511
	30300	1.73887			2.21223			162.48
	30320	1.74183			2.21604			164.458
	30340	1.74281			2.22523			163.501
	30360	1.73906			2.22392			164.19
	30380	1.74638			2.20906			158.749
	30400	1.75449			2.20876			163.445
	30420	1.73031			2.22093			161.047
	30440	1.75079			2.22896			165.567
	30460	1.75606			2.20914			162.269
	30480	1.77032			2.21521			163.325
	30500	1.75657			2.21467			163.835
	30520	1.74742			2.22185			165.645
	30540	1.73056			2.20799			163.292
	30560	1.7222			2.20341			162.735
	30580	1.73404			2.20595			161.686
	30600	1.7347			2.19549			164.055
	30620	1.72023			2.19352			164.723
	30640	1.74474			2.19728			163.027
	30660	1.75558			2.18091			162.05
	30680	1.75613			2.17572			164.048
	30700	1.73933			2.17561			162.539
	30720	1.70632			2.18213			164.804
	30740	1.68808			2.19769			166.645
	30760	1.70652			2.20748			164.445
	30780	1.72642			2.21381			162.277
	30800	1.70034			2.2172			165.486
	30820	1.7085			2.20822			163.694
	30840	1.71731			2.20543			164.863
	30860	1.71786			2.19244			165.414
	30880	1.74462			2.20375			160.38
	30900	1.71188			2.18779			162.016
	30920	1.72301			2.20412			161.276
	30940	1.72515			2.2126			163.033
	30960	1.71635			2.1808			161.593
	30980	1.72661			2.19354			162.855
	31000	1.72105			2.20013			162.563
	31020	1.70945			2.19275			160.902
	31040	1.72213			2.19741			161.215
	31060	1.73161			2.21137			163.45
	31080	1.71534			2.21746			162.968
	31100	1.70882			2.18763			161.851
	31120	1.70766			2.17428			162.342
	31140	1.66333			2.1725			161.226
	31160	1.6848			2.20668			163.158
	31180	1.68379			2.21941			163.434
	31200	1.70297			2.2123			164.805
	31220	1.69751			2.19934			163.453
	31240	1.70397			2.19404			163.662
	31260	1.74592			2.2064			164.852
	31280	1.74082			2.21318			165.27
	31300	1.74923			2.22092			165.88
	31320	1.75068			2.24651			165.803
	31340	1.75184			2.21755			162.842
	31360	1.74004			2.22755			162.131
	31380	1.74565			2.2334			165.253
	31400	1.74742			2.23475			161.397
	31420	1.72007			2.23264			162.419
	31440	1.69497			2.23452			158.853
	31460	1.71043			2.25005			161.59
	31480	1.72007			2.24725			162.909
	31500	1.71769			2.23473			162.802
	31520	1.71283			2.2232			165.473
	31540	1.69953			2.21574			160.576
	31560	1.7199			2.20094			164.13
	31580	1.73853			2.20489			161.164
	31600	1.74717			2.20637			166.253
	31620	1.75099			2.18318			161.149
	31640	1.71799			2.18959			162.693
	31660	1.70046			2.19608			165.652
	31680	1.69509			2.20034			163.739
	31700	1.69495			2.20129			161.154
	31720	1.69682			2.22314			162.553
	31740	1.70781			2.2425			163.839
	31760	1.71743			2.23841			160.658
	31780	1.71881			2.23509			162.634
	31800	1.70359			2.23893			160.805
	31820	1.71844			2.24824			158.882
	31840	1.69529			2.26572			163.218
	31860	1.70942			2.24345			162.216
	31880	1.70983			2.23967			161.089
	31900	1.69107			2.2335			162.143
	31920	1.68149			2.22903			160.321
	31940	1.67751			2.23873			159.33
	31960	1.65979			2.2145			163.009
	31980	1.66981			2.21255			161.971
	32000	1.6849			2.22009			162.582
	32020	1.67369			2.21826			164.284
	32040	1.6761			2.20957			164.53
	32060	1.67276			2.20087			161.6
	32080	1.6618			2.21117			163.426
	32100	1.65748			2.21777			162.058
	32120	1.65072			2.22912			162.824
	32140	1.65461			2.24335			160.692
	32160	1.67829			2.25715			163.374
	32180	1.68745			2.25416			163.98
	32200	1.69828			2.23683			160.295
	32220	1.67039			2.23702			162.068
	32240	1.67427			2.23094			162.93
	32260	1.67558			2.23607			162.857
	32280	1.67954			2.20684			160.277
	32300	1.67803			2.20641			158.836
	32320	1.65548			2.21314			160.526
	32340	1.66284			2.21109			158.465
	32360	1.65201			2.20432			161.799
	32380	1.64653			2.19898			161.605
	32400	1.66399			2.20294			161.352
	32420	1.69002			2.18466			156.587
	32440	1.6776			2.18999			156.983
	32460	1.68564			2.19408			157.165
	32480	1.69701			2.17875			158.55
	32500	1.68797			2.1829			159.829
	32520	1.68448			2.19105			155.774
	32540	1.66368			2.19093			155.328
	32560	1.68966			2.16561			155.362
	32580	1.71739			2.19584			160.232
	32600	1.70946			2.19093			161.241
	32620	1.70353			2.20306			157.968
	32640	1.75026			2.22297			159.925
	32660	1.71822			2.21786			160.638
	32680	1.72976			2.21712			161.775
	32700	1.74248			2.20475			160.136
	32720	1.73038			2.21356			159.189
	32740	1.72913			2.21248			160.353
	32760	1.73379			2.21879			159.342
	32780	1.74699			2.20617			159.502
	32800	1.74718			2.19855			157.869
	32820	1.73552			2.1748			158.162
	32840	1.7229			2.17224			161.289
	32860	1.72192			2.18405			159.647
	32880	1.72889			2.17017			160.295
	32900	1.75166			2.17607			159.24
	32920	1.74385			2.1811			157.297
	32940	1.74685			2.18562			159.618
	32960	1.74857			2.19005			160.072
	32980	1.74613			2.18278			158.507
	33000	1.74683			2.16682			158.074
	33020	1.76939			2.17107			162.398
	33040	1.75778			2.1794			159.205
	33060	1.76372			2.17697			161.095
	33080	1.77913			2.18299			159.198
	33100	1.78471			2.17215			157.882
	33120	1.78836			2.18071			158.701
	33140	1.77402			2.17173			155.741
	33160	1.76513			2.19718			157.548
	33180	1.78315			2.17462			157.539
	33200	1.76666			2.17203			158.646
	33220	1.78011			2.18279			158.183
	33240	1.77002			2.18699			159.855
	33260	1.7644			2.18475			161.64
	33280	1.75617			2.17077			158.271
	33300	1.74962			2.18651			158.506
	33320	1.74508			2.16804			159.791
	33340	1.74668			2.18276			161.246
	33360	1.75933			2.20577			165.423
	33380	1.75898			2.19108			161.157
	33400	1.74554			2.18524			161.004
	33420	1.74172			2.19107			160.468
	33440	1.76737			2.20061			161.816
	33460	1.77095			2.20218			161.228
	33480	1.7706			2.20522			161.82
	33500	1.76685			2.20483			158.648
	33520	1.7436			2.1966			159.587
	33540	1.7371			2.19765			163.167
	33560	1.75557			2.21278			162.019
	33580	1.7423			2.19416			160.698
	33600	1.76161			2.20485			160.364
	33620	1.78748			2.20853			159.571
	33640	1.80055			2.20023			159.43
	33660	1.81056			2.19938			161.059
	33680	1.80821			2.18003			159.871
	33700	1.7771			2.19281			161.664
	33720	1.77238			2.18991			160.38
	33740	1.75875			2.18039			161.098
	33760	1.76529			2.18681			161.986
	33780	1.76395			2.19163			161.848
	33800	1.78857			2.19637			163.149
	33820	1.78071			2.18467			160.162
	33840	1.79102			2.18627			159.957
	33860	1.77053			2.20443			164.36
	33880	1.74727			2.18684			164.187
	33900	1.76062			2.17537			164.331
	33920	1.76955			2.19413			164.117
	33940	1.79953			2.19418			161.389
	33960	1.80004			2.16581			163.978
	33980	1.78882			2.15868			160.971
	34000	1.75873			2.15654			161.344
	34020	1.74919			2.15403			161.592
	34040	1.75004			2.12436			160.052
	34060	1.77583			2.14332			159.414
	34080	1.78765			2.14162			160.699
	34100	1.79455			2.14637			161.932
	34120	1.8169			2.15921			160.337
	34140	1.80996			2.15955			160.784
	34160	1.78146			2.139			160.934
	34180	1.79337			2.1414			161.55
	34200	1.77595			2.15734			161.908
	34220	1.7686			2.16571			159.146
	34240	1.76263			2.16257			160.514
	34260	1.77921			2.16218			161.33
	34280	1.77104			2.1694			158.811
	34300	1.77886			2.17149			162.419
	34320	1.78685			2.17746			162.527
	34340	1.79248			2.17753			163.718
	34360	1.78736			2.16003			163.499
	34380	1.78708			2.16604			163.798
	34400	1.77645			2.14884			165.691
	34420	1.75612			2.14742			163.165
	34440	1.76835			2.14511			163.02
	34460	1.78222			2.14194			163.881
	34480	1.7779			2.14081			161.677
	34500	1.76722			2.12691			160.176
	34520	1.76376			2.13934			160.759
	34540	1.78273			2.14656			161.114
	34560	1.76957			2.13885			162.095
	34580	1.76002			2.15553			162.103
	34600	1.78498			2.14046			164.655
	34620	1.77673			2.13973			161.351
	34640	1.76728			2.16487			161.731
	34660	1.76329			2.16111			163.773
	34680	1.75625			2.15762			162.824
	34700	1.74412			2.158			165.251
	34720	1.72699			2.153			162.649
	34740	1.73171			2.13601			162.414
	34760	1.74216			2.13952			160.231
	34780	1.75033			2.15087			159.599
	34800	1.74684			2.16567			158.291
	34820	1.72583			2.18028			159.845
	34840	1.73225			2.17084			160.556
	34860	1.7302			2.17278			158.238
	34880	1.72178			2.16759			160.609
	34900	1.72758			2.16252			159.018
	34920	1.75981			2.17396			162.476
	34940	1.7395			2.14794			156.346
	34960	1.73609			2.15181			155.874
	34980	1.75273			2.16105			156.281
	35000	1.75186			2.15749			159.435
	35020	1.75841			2.15906			161.421
	35040	1.75895			2.1399			159.696
	35060	1.74602			2.14885			161.22
	35080	1.75621			2.15375			160.469
	35100	1.7631			2.16187			162.079
	35120	1.73906			2.14763			161.352
	35140	1.75365			2.14081			162.435
	35160	1.75195			2.14081			157.68
	35180	1.76571			2.15303			161.296
	35200	1.75385			2.13546			160.638
	35220	1.76255			2.13561			159.503
	35240	1.76699			2.14226			158.863
	35260	1.76814			2.12581			161.262
	35280	1.77036			2.1425			156.631
	35300	1.76287			2.1321			157.089
	35320	1.76562			2.13646			156.937
	35340	1.74468			2.1336			156.335
	35360	1.75798			2.12214			154.884
	35380	1.76496			2.11175			156.174
	35400	1.76076			2.1143			153.126
	35420	1.75598			2.12338			153
	35440	1.77942			2.1347			154.361
	35460	1.80995			2.14384			156.301
	35480	1.80263			2.14838			156.192
	35500	1.8231			2.13881			153.765
	35520	1.81292			2.1421			157.226
	35540	1.77499			2.14471			158.681
	35560	1.77828			2.1494			157.832
	35580	1.78246			2.15118			155.409
	35600	1.77289			2.14731			156.665
	35620	1.80141			2.14188			156.342
	35640	1.80485			2.13374			155.617
	35660	1.79184			2.13371			155.066
	35680	1.79926			2.14192			156.824
	35700	1.79819			2.14226			155.34
	35720	1.78843			2.15588			157.37
	35740	1.79591			2.15687			155.421
	35760	1.78016			2.13463			152.624
	35780	1.79602			2.15731			151.956
	35800	1.79046			2.15662			151.752
	35820	1.77065			2.15993			153.553
	35840	1.75338			2.16571			152.221
	35860	1.76134			2.13595			152.399
	35880	1.75653			2.14062			153.169
	35900	1.76441			2.13464			155.375
	35920	1.79331			2.16133			153.455
	35940	1.77578			2.13903			155.663
	35960	1.79213			2.14853			153.659
	35980	1.78961			2.15341			153.885
	36000	1.78472			2.14816			153.797
	36020	1.80256			2.14562			155.84
	36040	1.7888			2.16076			154.37
	36060	1.81294			2.1498			154.754
	36080	1.80722			2.16096			153.28
	36100	1.80218			2.16325			153.148
	36120	1.80809			2.16351			153.962
	36140	1.79734			2.16385			153.869
	36160	1.79561			2.14063			153.603
	36180	1.7825			2.13002			153.031
	36200	1.78703			2.13345			153.407
	36220	1.79735			2.12611			152.076
	36240	1.76375			2.11869			151.115
	36260	1.75729			2.11148			153.072
	36280	1.77417			2.11332			155.095
	36300	1.79022			2.11056			152.48
	36320	1.77776			2.12699			151.531
	36340	1.78624			2.13171			153.65
	36360	1.78583			2.13707			154.604
	36380	1.77683			2.1264			151.575
	36400	1.79095			2.15042			150.671
	36420	1.80161			2.13097			148.987
	36440	1.79313			2.13173			148.655
	36460	1.80353			2.12736			149.914
	36480	1.80118			2.14903			153.784
	36500	1.78699			2.14539			150.426
	36520	1.78568			2.14897			152.295
	36540	1.7825			2.13436			153.489
	36560	1.77919			2.12372			150.587
	36580	1.75499			2.13798			152.167
	36600	1.77774			2.13782			153.529
	36620	1.79603			2.13229			152.718
	36640	1.79211			2.14216			150.966
	36660	1.79549			2.1351			152.812
	36680	1.79349			2.12603			149.481
	36700	1.79152			2.13527			154.602
	36720	1.78578			2.13086			153.501
	36740	1.80394			2.15381			154.232
	36760	1.79202			2.15665			153.745
	36780	1.80137			2.15122			153.407
	36800	1.7998			2.16355			152.636
	36820	1.77467			2.14669			150.984
	36840	1.76043			2.15896			153.296
	36860	1.77654			2.15412			155.202
	36880	1.74203			2.14979			154.575
	36900	1.74928			2.14557			153.202
	36920	1.74957			2.13092			156.212
	36940	1.76743			2.13119			154.973
	36960	1.78524			2.12927			152.146
	36980	1.77126			2.13758			155.331
	37000	1.79118			2.12338			153.192
	37020	1.79994			2.12048			152.423
	37040	1.75812			2.12765			158.566
	37060	1.78476			2.12198			155.414
	37080	1.78146			2.10877			154.414
	37100	1.79405			2.11934			152.765
	37120	1.78313			2.12789			153.919
	37140	1.78357			2.12505			150.196
	37160	1.75637			2.14408			153.927
	37180	1.75166			2.13133			153.915
	37200	1.75878			2.13591			151.894
	37220	1.73294			2.14569			153.506
	37240	1.73472			2.13179			155.5
	37260	1.72706			2.1288			154.51
	37280	1.73356			2.133			152.209
	37300	1.73656			2.14109			152.877
	37320	1.73813			2.14598			153.218
	37340	1.75245			2.15982			153.743
	37360	1.77531			2.15227			155.259
	37380	1.7773			2.16447			156.86
	37400	1.75828			2.1656			155.716
	37420	1.77084			2.18401			152.725
	37440	1.77444			2.19695			153.825
	37460	1.76265			2.19919			154.686
	37480	1.75222			2.18961			153.415
	37500	1.76929			2.18481			153.808
	37520	1.79254			2.19002			155.236
	37540	1.81174			2.17477			155.295
	37560	1.80409			2.1607			153.524
	37580	1.80378			2.16902			154.311
	37600	1.79022			2.1703			155.754
	37620	1.75663			2.19233			156.629
	37640	1.74168			2.1951			153.75
	37660	1.75013			2.19064			153.106
	37680	1.73184			2.16983			154.873
	37700	1.74635			2.17494			157.395
	37720	1.75629			2.18164			156.642
	37740	1.75217			2.17939			156.349
	37760	1.74907			2.14256			154.026
	37780	1.76611			2.16264			155.203
	37800	1.77089			2.18692			158.176
	37820	1.76053			2.17257			154.032
	37840	1.77631			2.14152			152.558
	37860	1.78509			2.16784			156.582
	37880	1.80174			2.15107			152.87
	37900	1.80072			2.17065			155.467
	37920	1.80313			2.17178			155.369
	37940	1.80195			2.1827			154.351
	37960	1.81951			2.20047			154.271
	37980	1.81514			2.18501			155.994
	38000	1.81784			2.17611			157.579
	38020	1.81354			2.17207			153.073
	38040	1.81215			2.17924			154.775
	38060	1.81166			2.20399			155.843
	38080	1.77627			2.1949			154.298
	38100	1.78393			2.15937			154.336
	38120	1.78794			2.16933			156.957
	38140	1.81644			2.16195			153.637
	38160	1.78489			2.1699			154.038
	38180	1.7924			2.16443			154.411
	38200	1.77458			2.16737			154.181
	38220	1.77659			2.15892			153.731
	38240	1.76895			2.14753			153.001
	38260	1.78586			2.16379			153.325
	38280	1.7873			2.16045			156.791
	38300	1.7867			2.15605			155.73
	38320	1.76741			2.13107			152.902
	38340	1.77426			2.13115			152.072
	38360	1.77374			2.12503			153.619
	38380	1.76928			2.13307			153.612
	38400	1.76733			2.14593			152.064
	38420	1.76079			2.14804			155.028
	38440	1.78095			2.14736			151.45
	38460	1.77016			2.14709			152.517
	38480	1.76009			2.1401			154.97
	38500	1.76055			2.15125			153.332
	38520	1.77944			2.17017			153.065
	38540	1.78029			2.15816			153.201
	38560	1.77813			2.13694			152.261
	38580	1.77399			2.14819			155.27
	38600	1.75631			2.14038			153.21
	38620	1.76119			2.14866			154.081
	38640	1.77033			2.13697			155.513
	38660	1.79788			2.13036			154.758
	38680	1.76522			2.12022			155.167
	38700	1.76999			2.12339			154.817
	38720	1.77868			2.12799			153.87
	38740	1.78128			2.13646			155.219
	38760	1.79447			2.12019			152.014
	38780	1.77308			2.12787			153.272
	38800	1.76906			2.14003			150.873
	38820	1.77835			2.13629			151.814
	38840	1.78087			2.13502			153.326
	38860	1.77806			2.13253			154.997
	38880	1.78888			2.13334			154.008
	38900	1.78503			2.13097			153.718
	38920	1.78822			2.12896			153.544
	38940	1.79117			2.14066			155.101
	38960	1.7943			2.12927			153.367
	38980	1.79852			2.1094			152.537
	39000	1.80488			2.10922			153.661
	39020	1.80828			2.10102			154.147
	39040	1.80848			2.10252			156.433
	39060	1.81109			2.09776			158.328
	39080	1.81233			2.07978			154.005
	39100	1.8122			2.06942			155.662
	39120	1.78241			2.07192			156.411
	39140	1.79328			2.0739			154.466
	39160	1.78905			2.06483			151.791
	39180	1.787			2.07745			156.446
	39200	1.78029			2.1083			154.914
	39220	1.79054			2.10683			155.454
	39240	1.76745			2.13327			156.898
	39260	1.77819			2.11062			153.405
	39280	1.78448			2.10817			156.029
	39300	1.75296			2.10838			155.437
	39320	1.75826			2.11218			154.36
	39340	1.75166			2.08765			153.627
	39360	1.75247			2.09194			155.164
	39380	1.76996			2.0903			155.066
	39400	1.79443			2.08355			151.971
	39420	1.75718			2.07389			153.712
	39440	1.78095			2.07054			153.53
	39460	1.75766			2.08802			153.149
	39480	1.76332			2.09229			153.604
	39500	1.77963			2.08844			155.416
	39520	1.78417			2.10663			154.111
	39540	1.79264			2.08128			151.734
	39560	1.79877			2.09993			154.783
	39580	1.7986			2.09004			153.839
	39600	1.83586			2.08706			149.872
	39620	1.81417			2.08739			153.434
	39640	1.82446			2.07757			152.79
	39660	1.80474			2.07526			152.597
	39680	1.79038			2.05528			151.374
	39700	1.77722			2.04581			150.918
	39720	1.79009			2.06332			153.062
	39740	1.77179			2.068			153.129
	39760	1.76678			2.06349			153.251
	39780	1.76569			2.0479			150.912
	39800	1.78269			2.07189			153.386
	39820	1.77399			2.06013			154.607
	39840	1.7861			2.05044			154.408
	39860	1.77744			2.04824			151.505
	39880	1.75329			2.04361			152.966
	39900	1.73267			2.0409			154.112
	39920	1.75762			2.04204			153.149
	39940	1.77644			2.0299			155.159
	39960	1.78068			2.04459			152.812
	39980	1.79154			2.05617			154.173
[truncated: 3,001 more rows]

## Sheet: C41
RMSD	0	0.304143	1.14081	rg	2.57101	2.69995	sasa	173.624	157.928	rmsf		1493	0.3544
	20	0.326219	0.126785		2.55145	0.107755		172.77	3.62022			1494	0.3281
	40	0.358781			2.56474			176.717				1495	0.3421
	60	0.367926			2.56847			171.798				1496	0.3446
	80	0.380301			2.54414			173.523				1497	0.2419
	100	0.406813			2.54237			174.269				1498	0.2705
	120	0.396116			2.55374			174.301				1499	0.2916
	140	0.368022			2.5613			174.775				1500	0.2089
	160	0.362555			2.54554			173.357				1501	0.2056
	180	0.363492			2.55746			170.498				1502	0.2805
	200	0.397567			2.56746			172.402				1503	0.211
	220	0.379999			2.57435			171.507				1504	0.2315				-132.223
	240	0.379174			2.59589			172.593				1505	0.1787				-15.319
	260	0.409844			2.59998			173.931				1506	0.143				-147.542
	280	0.393777			2.63413			176.648				1507	0.1426
	300	0.386891			2.61542			175.192				1508	0.1662
	320	0.385983			2.62202			173.238				1509	0.1537
	340	0.398554			2.62184			173.182				1510	0.1047
	360	0.389674			2.5954			173.655				1511	0.1374
	380	0.352316			2.60431			178.199				1512	0.1829
	400	0.387569			2.59448			172.085				1513	0.1264
	420	0.395177			2.57303			170.143				1514	0.1358
	440	0.381896			2.57727			170.646				1515	0.1789
	460	0.373901			2.58468			173.074				1516	0.1772
	480	0.393973			2.57174			173.744				1517	0.1604
	500	0.394508			2.56818			173.538				1518	0.2414
	520	0.411806			2.54948			172.471				1519	0.2226
	540	0.408935			2.53692			172.351				1520	0.1972
	560	0.406261			2.52032			173.956				1521	0.2354
	580	0.376224			2.53641			173.015				1522	0.2982
	600	0.366564			2.55687			173.068				1523	0.2719
	620	0.369215			2.54533			173.002				1524	0.2687
	640	0.361707			2.54585			172.682				1525	0.3366
	660	0.337688			2.53111			172.599				1526	0.3725
	680	0.372166			2.52834			170.397				1527	0.3372
	700	0.343179			2.54787			170.498				1528	0.2938
	720	0.353414			2.55407			172.282				1529	0.2963
	740	0.368268			2.54941			169.859				1530	0.3115
	760	0.359982			2.54173			173.145				1531	0.3404
	780	0.385541			2.50912			173.665				1532	0.2778
	800	0.395337			2.51459			167.126				1533	0.2441
	820	0.384388			2.49754			169.882				1534	0.2821
	840	0.368434			2.51322			168.624				1535	0.2268
	860	0.36183			2.50765			169.782				1536	0.2019
	880	0.368608			2.4918			170.569				1537	0.2249
	900	0.350843			2.51185			169.168				1538	0.2188
	920	0.354855			2.49034			168.901				1539	0.186
	940	0.328618			2.5117			170.434				1540	0.153
	960	0.356025			2.52226			170.905				1541	0.1719
	980	0.408677			2.48582			167.624				1542	0.1581
	1000	0.407984			2.51378			168.976				1543	0.1301
	1020	0.392353			2.53341			168.909				1544	0.154
	1040	0.376706			2.52474			169.678				1545	0.1756
	1060	0.38218			2.5137			170.112				1546	0.1339
	1080	0.373981			2.50242			167.78				1547	0.1365
	1100	0.413266			2.48624			168.176				1548	0.1675
	1120	0.43751			2.47493			170.377				1549	0.1753
	1140	0.439024			2.47088			169.134				1550	0.1146
	1160	0.456682			2.47344			168.709				1551	0.1564
	1180	0.445026			2.4858			169.38				1552	0.2013
	1200	0.441972			2.47944			168.224				1553	0.1914
	1220	0.447327			2.4642			169.582				1554	0.13
	1240	0.445829			2.47358			168.437				1555	0.2009
	1260	0.407081			2.51014			168.575				1556	0.248
	1280	0.43507			2.53854			168.454				1557	0.1935
	1300	0.448423			2.52249			170.019				1558	0.2014
	1320	0.460195			2.54303			168.52				1559	0.3119
	1340	0.482887			2.56758			171.596				1560	0.2482
	1360	0.489817			2.58964			169.86				1561	0.1749
	1380	0.449899			2.59022			169.949				1562	0.1883
	1400	0.439191			2.57391			167.119				1563	0.2907
	1420	0.449703			2.59702			173.67				1564	0.2668
	1440	0.489454			2.61598			171.095				1565	0.1901
	1460	0.508476			2.5981			171.853				1566	0.2225
	1480	0.509685			2.59447			171.277				1567	0.2229
	1500	0.510192			2.59165			169.842				1568	0.1921
	1520	0.53271			2.57224			169.897				1569	0.2744
	1540	0.547704			2.58303			169.538				1570	0.2896
	1560	0.552654			2.58123			169.89				1571	0.1536
	1580	0.548893			2.64371			169.292				1572	0.2311
	1600	0.531558			2.63452			166.481				1573	0.2367
	1620	0.522248			2.64435			168.118				1574	0.1831
	1640	0.527381			2.62798			165.971				1575	0.1799
	1660	0.55087			2.63373			169.027				1576	0.243
	1680	0.602604			2.62322			166.817				1577	0.2441
	1700	0.595556			2.63539			168.596				1578	0.1828
	1720	0.618441			2.6659			168.506				1579	0.2222
	1740	0.651147			2.66794			169.161				1580	0.2643
	1760	0.609909			2.65356			167.141				1581	0.2328
	1780	0.612232			2.6349			169.218				1582	0.2126
	1800	0.587532			2.586			167.631				1583	0.3018
	1820	0.616775			2.57077			169.649				1584	0.2922
	1840	0.589738			2.57662			172.264				1585	0.2578
	1860	0.581548			2.55903			168.901				1586	0.291
	1880	0.57833			2.5556			168.4				1587	0.3605
	1900	0.59809			2.57824			169.341				1588	0.3488
	1920	0.589093			2.53765			167.694				1589	0.4577
	1940	0.542662			2.52713			168.6				1590	0.4369
	1960	0.518612			2.52796			168.416				1591	0.5075
	1980	0.529069			2.53884			169.129				1595	0.499
	2000	0.534284			2.53967			169.854				1596	0.3929
	2020	0.533866			2.54192			168.751				1597	0.4002
	2040	0.543966			2.53175			168.994				1598	0.3495
	2060	0.529509			2.54918			172.459				1599	0.425
	2080	0.55872			2.56711			173.348				1600	0.3154
	2100	0.568272			2.57236			171.298				1601	0.2627
	2120	0.543442			2.58521			171.695				1602	0.3938
	2140	0.569892			2.60171			170.786				1603	0.2946
	2160	0.553565			2.58663			170.516				1604	0.2181
	2180	0.567257			2.58238			169.179				1605	0.2294
	2200	0.528838			2.57712			170.91				1606	0.2406
	2220	0.515073			2.54313			171.231				1607	0.202
	2240	0.542845			2.5582			171.628				1608	0.1554
	2260	0.553391			2.555			174.392				1609	0.1926
	2280	0.54983			2.57834			171.06				1610	0.2401
	2300	0.538239			2.57106			167.053				1611	0.1456
	2320	0.538609			2.55921			170.424				1612	0.1895
	2340	0.57885			2.56769			172.258				1613	0.2256
	2360	0.621635			2.57064			171.142				1614	0.1809
	2380	0.650232			2.56127			170.701				1615	0.1425
	2400	0.647534			2.5699			171.614				1616	0.1726
	2420	0.659079			2.59628			169.366				1617	0.1641
	2440	0.643003			2.60824			172.121				1618	0.2152
	2460	0.647264			2.58285			168.551				1619	0.2384
	2480	0.618901			2.5885			171.438				1620	0.173
	2500	0.648351			2.64953			172.458				1621	0.2409
	2520	0.667733			2.63416			170.553				1622	0.2569
	2540	0.646479			2.62963			171.848				1623	0.263
	2560	0.645449			2.60633			172.157				1624	0.2166
	2580	0.688566			2.65925			169.835				1625	0.218
	2600	0.730367			2.62381			170.771				1626	0.2391
	2620	0.682726			2.63924			171.531				1627	0.2441
	2640	0.704826			2.64934			171.916				1628	0.2694
	2660	0.666264			2.65989			174.75				1629	0.2621
	2680	0.647806			2.67264			173.742				1630	0.3403
	2700	0.681161			2.65254			173.201				1631	0.3249
	2720	0.719769			2.6822			174.425				1632	0.2725
	2740	0.713539			2.68187			174.499				1633	0.287
	2760	0.666313			2.66857			173.346				1634	0.3672
	2780	0.67062			2.67832			175.455				1635	0.3038
	2800	0.706181			2.69432			175.401				1636	0.2412
	2820	0.721006			2.67731			169.916				1637	0.2768
	2840	0.716147			2.69989			173.177				1638	0.2668
	2860	0.691215			2.68261			172.604				1639	0.2498
	2880	0.69999			2.66835			172.46				1640	0.2087
	2900	0.705153			2.63238			171.762				1641	0.2697
	2920	0.726033			2.62823			172.088				1642	0.2973
	2940	0.700731			2.62029			170.558				1643	0.2445
	2960	0.718805			2.61802			171.003				1644	0.2558
	2980	0.699285			2.60667			174.001				1645	0.2637
	3000	0.713031			2.58601			173.078				1646	0.2339
	3020	0.757641			2.55993			174.381				1647	0.2143
	3040	0.792638			2.55356			171.85				1648	0.1953
	3060	0.750622			2.58851			173.409				1649	0.2395
	3080	0.77409			2.57983			171.006				1650	0.2688
	3100	0.805415			2.58752			175.266				1651	0.2301
	3120	0.798744			2.61162			172.75				1652	0.273
	3140	0.793829			2.57937			170.663				1653	0.3201
	3160	0.790913			2.57496			173.046				1654	0.3033
	3180	0.780402			2.58802			174.11				1655	0.3104
	3200	0.798907			2.58082			174.192				1656	0.3716
	3220	0.788657			2.57724			173.308				1657	0.4709
	3240	0.766056			2.56878			174				1658	0.5109
	3260	0.732453			2.57313			175.091				1659	0.4295
	3280	0.748025			2.60131			175.065				1660	0.4533
	3300	0.806117			2.61933			172.423				1661	0.4761
	3320	0.82723			2.62792			173.278				1662	0.3917
	3340	0.865717			2.61607			172.91				1663	0.3037
	3360	0.850062			2.65077			173.35				1664	0.3763
	3380	0.829797			2.67162			172.159				1665	0.3593
	3400	0.854563			2.65556			171.439				1666	0.2984
	3420	0.829193			2.65621			169.694				1667	0.3264
	3440	0.854187			2.66271			169.245				1668	0.3597
	3460	0.83067			2.65883			168.661				1669	0.2656
	3480	0.84442			2.64921			169.961				1670	0.2678
	3500	0.846993			2.63515			169.07				1671	0.34
	3520	0.810626			2.63271			169.714				1672	0.2721
	3540	0.788966			2.66684			168.819				1673	0.2279
	3560	0.786162			2.64695			170.742				1674	0.3023
	3580	0.754947			2.63952			172.52				1675	0.3754
	3600	0.739708			2.64897			171.118				1676	0.2318
	3620	0.778768			2.62558			170.648				1677	0.2226
	3640	0.734903			2.62684			167.872				1678	0.2758
	3660	0.752416			2.62904			173.782				1679	0.2565
	3680	0.781881			2.63493			169.63				1680	0.3974
	3700	0.754171			2.62458			169.589				1681	0.3848
	3720	0.786282			2.62035			170.628				1682	0.2922
	3740	0.774877			2.65893			168.482				1683	0.3631
	3760	0.802546			2.67276			170.348				1684	0.466
	3780	0.782624			2.66287			168.032				1685	0.3868
	3800	0.794407			2.71001			166.322				1686	0.34
	3820	0.790456			2.70586			169.542				1687	0.3419
	3840	0.810859			2.71892			170.209				1688	0.5133
	3860	0.793317			2.70125			171.1				1689	0.4384
	3880	0.833576			2.68267			171.836				1690	0.3813
	3900	0.848016			2.67956			169.303				1691	0.4328
	3920	0.854009			2.69188			168.997				1692	0.5397
	3940	0.844833			2.65794			166.208				1693	0.4817
	3960	0.822006			2.63325			171.914				1694	0.4148
	3980	0.844861			2.63286			170.846				1695	0.4405
	4000	0.80132			2.63145			168.842				1696	0.3617
	4020	0.82997			2.66023			168.209				1697	0.332
	4040	0.850712			2.66957			169.797				1698	0.3958
	4060	0.82719			2.65083			169.967				1699	0.3355
	4080	0.822479			2.65949			165.755				1700	0.2621
	4100	0.82211			2.68906			165.905				1701	0.2368
	4120	0.804424			2.68621			167.362				1702	0.2926
	4140	0.814388			2.69123			166.989				1703	0.2526
	4160	0.762862			2.6833			166.786				1704	0.3078
	4180	0.77244			2.67713			167.342				1705	0.2214
	4200	0.777046			2.66754			164.569				1706	0.2881
	4220	0.81671			2.69686			166.651				1707	0.205
	4240	0.789188			2.66947			168.112				1708	0.1706
	4260	0.767334			2.65119			166.733				1709	0.1827
	4280	0.786064			2.67254			166.77				1710	0.2214
	4300	0.786155			2.64705			168.754				1711	0.1722
	4320	0.772717			2.64858			168.364				1712	0.2233
	4340	0.723061			2.65183			168.546				1713	0.218
	4360	0.731018			2.62687			170.792				1714	0.2138
	4380	0.753868			2.64358			168.609				1715	0.2055
	4400	0.791941			2.68005			170.232				1716	0.2211
	4420	0.787936			2.65251			168.207				1717	0.271
	4440	0.79207			2.67869			166.302				1718	0.266
	4460	0.773898			2.68415			170.789				1719	0.2649
	4480	0.763363			2.70139			168.56				1720	0.2931
	4500	0.741814			2.70417			171.45				1721	0.3432
	4520	0.71758			2.70984			170.603				1722	0.269
	4540	0.720762			2.66744			172.74				1723	0.2307
	4560	0.716219			2.68224			171.013				1724	0.2625
	4580	0.723601			2.65768			168.499				1725	0.1829
	4600	0.722812			2.66692			171.022				1726	0.1886
	4620	0.728878			2.62846			170.669				1727	0.187
	4640	0.707625			2.62844			170.161				1728	0.1689
	4660	0.693854			2.63051			171.663				1729	0.1443
	4680	0.691103			2.61999			168.661				1730	0.1582
	4700	0.678677			2.6152			168.438				1731	0.1916
	4720	0.674253			2.5998			169.107				1732	0.187
	4740	0.696871			2.62649			167.667				1733	0.1462
	4760	0.763381			2.63626			166.906				1734	0.1904
	4780	0.778525			2.64634			169.241				1735	0.1975
	4800	0.766173			2.61652			165.697				1736	0.2376
	4820	0.780062			2.62467			169.445				1737	0.2745
	4840	0.774609			2.63023			165.606
	4860	0.784822			2.61847			169.589
	4880	0.751903			2.60219			164.471
	4900	0.742375			2.5816			164.843
	4920	0.747621			2.58089			163.887
	4940	0.772641			2.58366			169.705
	4960	0.752114			2.56127			166.752
	4980	0.765083			2.58462			166.002
	5000	0.730185			2.61051			169.614
	5020	0.719824			2.55731			166.631
	5040	0.71711			2.55368			167.86
	5060	0.714186			2.58045			167.636
	5080	0.754974			2.56763			167.364
	5100	0.790933			2.56021			169.068
	5120	0.780015			2.53113			167.083
	5140	0.805502			2.547			171.52
	5160	0.795909			2.55672			170.684
	5180	0.768078			2.56111			170.144
	5200	0.751796			2.58624			171.618
	5220	0.743285			2.60673			169.252
	5240	0.742945			2.56594			169.264
	5260	0.745194			2.5815			171.146
	5280	0.705087			2.60021			169.216
	5300	0.709243			2.58302			168.66
	5320	0.718023			2.56293			167.873
	5340	0.729507			2.57854			167.757
	5360	0.702425			2.54551			168.662
	5380	0.67804			2.55763			168.981
	5400	0.675791			2.53896			168.302
	5420	0.698216			2.52276			169.647
	5440	0.696793			2.54307			168.635
	5460	0.723537			2.57446			169.315
	5480	0.769452			2.60522			165.229
	5500	0.764396			2.63246			167.485
	5520	0.775761			2.61549			167.433
	5540	0.743139			2.63734			166.796
	5560	0.752327			2.63882			169.741
	5580	0.763877			2.62897			165.306
	5600	0.765077			2.6129			167.858
	5620	0.748131			2.6065			169.461
	5640	0.772472			2.64621			171.093
	5660	0.764248			2.62452			168.775
	5680	0.737753			2.61344			166.686
	5700	0.761048			2.61949			166.08
	5720	0.751321			2.60513			167.961
	5740	0.801601			2.60808			167.148
	5760	0.829364			2.61586			169.602
	5780	0.794959			2.62992			168.096
	5800	0.799461			2.63434			169.75
	5820	0.840369			2.63798			173.806
	5840	0.825725			2.61427			168.688
	5860	0.82177			2.62077			168.755
	5880	0.835611			2.62296			167.589
	5900	0.851468			2.62325			170.604
	5920	0.869921			2.59752			168.426
	5940	0.858799			2.58718			166.554
	5960	0.852572			2.59116			167.66
	5980	0.898433			2.57782			164.564
	6000	0.89307			2.5909			167.951
	6020	0.884454			2.59029			167.536
	6040	0.87444			2.60196			166.493
	6060	0.832608			2.58067			162.495
	6080	0.860485			2.61642			166.877
	6100	0.848917			2.6078			168.699
	6120	0.838917			2.60786			165.186
	6140	0.839335			2.62031			166.936
	6160	0.856218			2.60849			166.588
	6180	0.865397			2.65171			166.239
	6200	0.867661			2.64784			166.975
	6220	0.895102			2.62799			165.897
	6240	0.893646			2.65474			168.787
	6260	0.878163			2.68641			170.373
	6280	0.892855			2.66457			167.094
	6300	0.905734			2.67065			168.599
	6320	0.933297			2.68561			167.052
	6340	0.931231			2.66013			168.187
	6360	0.964914			2.66892			168.83
	6380	0.96815			2.68475			167.778
	6400	0.950695			2.67463			169.211
	6420	0.984583			2.6501			166.775
	6440	0.988998			2.65465			165.268
	6460	1.04825			2.66815			167.4
	6480	1.056			2.67117			168.708
	6500	1.05503			2.67067			164.305
	6520	1.07118			2.69014			165.561
	6540	1.04141			2.68731			166.617
	6560	1.02215			2.70353			165.427
	6580	1.0093			2.69026			165.196
	6600	0.992771			2.66669			163.72
	6620	0.986279			2.67025			165.093
	6640	0.973462			2.65357			165.331
	6660	0.963192			2.64767			164.037
	6680	0.963863			2.65843			164.492
	6700	0.98057			2.63925			165.082
	6720	0.996834			2.66518			164.529
	6740	1.00164			2.66056			162.722
	6760	0.984959			2.64736			163.582
	6780	0.994204			2.66776			159.935
	6800	0.994031			2.66031			159.898
	6820	0.985175			2.63995			161.468
	6840	0.978374			2.63839			158.53
	6860	0.994865			2.66324			163.863
	6880	0.967814			2.65348			162.657
	6900	0.976134			2.66554			160.577
	6920	0.955183			2.65535			160.68
	6940	0.962843			2.64801			159.165
	6960	0.97224			2.6694			159.747
	6980	0.993876			2.68382			160.594
	7000	0.982612			2.70942			161.979
	7020	0.984197			2.69929			162.062
	7040	1.00151			2.72734			165.19
	7060	1.00008			2.67838			164.195
	7080	0.989001			2.68749			160.255
	7100	0.980971			2.67396			158.948
	7120	0.954001			2.6422			162.087
	7140	0.917938			2.62675			162.892
	7160	0.910511			2.61098			162.048
	7180	0.917646			2.6148			162.981
	7200	0.910056			2.62975			162.002
	7220	0.932528			2.62052			159.54
	7240	0.937972			2.61063			163.215
	7260	0.959068			2.63317			159.304
	7280	0.974995			2.65087			159.923
	7300	0.944327			2.66683			159.972
	7320	0.924773			2.64467			159.627
	7340	0.944228			2.695			161.223
	7360	0.92688			2.68262			160.347
	7380	0.929826			2.68157			161.085
	7400	0.949808			2.69272			160.701
	7420	0.941959			2.69544			160.612
	7440	0.940975			2.67435			161.703
	7460	0.923265			2.65088			162.959
	7480	0.915713			2.66011			159.481
	7500	0.899012			2.66226			161.673
	7520	0.906022			2.64454			160.75
	7540	0.911731			2.64163			161.861
	7560	0.900922			2.62056			161.954
	7580	0.885995			2.5827			159.379
	7600	0.871347			2.5681			158.046
	7620	0.863372			2.58571			160.074
	7640	0.84104			2.55221			161.207
	7660	0.845043			2.56411			159.016
	7680	0.829192			2.51881			160.835
	7700	0.806134			2.52206			160.176
	7720	0.782116			2.52203			163.316
	7740	0.755951			2.49914			162.207
	7760	0.75905			2.49385			162.898
	7780	0.753794			2.48241			163.148
	7800	0.786771			2.47795			162.906
	7820	0.799186			2.49519			160.109
	7840	0.809273			2.50725			161.216
	7860	0.795741			2.52894			159.441
	7880	0.82739			2.51411			157.773
	7900	0.846519			2.51124			159.117
	7920	0.813376			2.5238			161.499
	7940	0.83529			2.52627			158.784
	7960	0.830578			2.52795			159.048
	7980	0.824506			2.51147			159.275
	8000	0.846931			2.54369			158.603
	8020	0.847212			2.57255			159.864
	8040	0.88498			2.57845			159.672
	8060	0.902106			2.58142			162.913
	8080	0.910689			2.55908			158.91
	8100	0.898356			2.56846			159.978
	8120	0.878054			2.56599			157.549
	8140	0.87085			2.5802			160.637
	8160	0.88105			2.61517			162.023
	8180	0.872558			2.61277			165.464
	8200	0.845413			2.58769			163.624
	8220	0.876379			2.61149			163.501
	8240	0.889956			2.62738			162.225
	8260	0.887788			2.60946			163.036
	8280	0.856207			2.59113			160.451
	8300	0.853085			2.58617			159.741
	8320	0.873769			2.6038			161.387
	8340	0.855401			2.57428			157.46
	8360	0.825543			2.57595			161.584
	8380	0.816191			2.52455			157.986
	8400	0.786678			2.51815			160.065
	8420	0.78516			2.53412			161.393
	8440	0.780407			2.53859			161.019
	8460	0.795308			2.5473			159.17
	8480	0.817269			2.51689			154.87
	8500	0.78466			2.53458			159.564
	8520	0.806676			2.5113			158.414
	8540	0.796578			2.52476			159.446
	8560	0.774395			2.50253			159.489
	8580	0.807805			2.48473			157.054
	8600	0.828801			2.49726			158.776
	8620	0.855932			2.48436			158.725
	8640	0.847719			2.48873			159.552
	8660	0.832059			2.46862			159.125
	8680	0.841411			2.45979			158.566
	8700	0.82227			2.4586			159.793
	8720	0.839911			2.45051			156.981
	8740	0.85805			2.45285			160.519
	8760	0.837538			2.46281			158.35
	8780	0.834095			2.45297			158.198
	8800	0.846241			2.44986			157.435
	8820	0.853441			2.44721			160.731
	8840	0.859111			2.46152			159.906
	8860	0.873268			2.4956			160.996
	8880	0.877856			2.47125			160.342
	8900	0.875255			2.43225			158.925
	8920	0.85492			2.43056			157.25
	8940	0.86107			2.44961			160.167
	8960	0.84512			2.43902			159.374
	8980	0.847632			2.47196			158.403
	9000	0.837083			2.47222			158.994
	9020	0.866371			2.48682			159.954
	9040	0.901178			2.51241			158.701
	9060	0.892142			2.53272			161.538
	9080	0.882896			2.54231			162.112
	9100	0.925267			2.54001			162.692
	9120	0.956917			2.5665			161.168
	9140	0.948024			2.58359			164.98
	9160	0.947507			2.57632			162.376
	9180	0.953789			2.57653			163.086
	9200	0.932801			2.53186			164.691
	9220	0.94303			2.55723			162.464
	9240	0.948769			2.59396			162.367
	9260	0.909587			2.54876			163.493
	9280	0.918751			2.56676			162.828
	9300	0.981652			2.6188			158.364
	9320	0.971489			2.61863			159.351
	9340	0.977947			2.62973			161.956
	9360	0.967164			2.64212			160.236
	9380	1.00429			2.63217			162.946
	9400	1.02638			2.64463			159.371
	9420	1.04272			2.64834			159.794
	9440	1.01784			2.6088			159.07
	9460	1.00908			2.62094			158.705
	9480	1.01167			2.62017			158.615
	9500	1.02556			2.60281			161.786
	9520	1.03592			2.63551			161.659
	9540	1.01383			2.61845			159.351
	9560	1.03328			2.6428			161.313
	9580	1.06792			2.658			160.402
	9600	1.08427			2.65271			160.754
	9620	1.08229			2.66089			158.924
	9640	1.05972			2.6356			162.987
	9660	1.04585			2.63112			161.865
	9680	1.03355			2.62912			163.391
	9700	0.995631			2.63584			162.958
	9720	1.00601			2.65983			160.412
	9740	1.01994			2.65316			158.597
	9760	1.02294			2.67455			159.33
	9780	1.03694			2.68427			163.383
	9800	1.02731			2.67795			159.504
	9820	1.06754			2.69256			161.299
	9840	1.07773			2.68387			164.054
	9860	1.12941			2.70256			161.386
	9880	1.15201			2.69817			161.226
	9900	1.13004			2.70413			162.104
	9920	1.11458			2.70306			161.364
	9940	1.06063			2.65269			162.31
	9960	1.0314			2.64315			160.772
	9980	1.02086			2.63026			161.249
	10000	0.987732			2.63892			160.021
	10020	0.98978			2.66523			160.285
	10040	0.973005			2.66548			160.663
	10060	0.987537			2.66599			160.248
	10080	0.987936			2.66343			163.187
	10100	0.996106			2.64605			162.775
	10120	0.971249			2.66111			162.658
	10140	0.987156			2.65858			163.317
	10160	1.01572			2.67598			162.232
	10180	0.980959			2.66956			164.434
	10200	1.0037			2.67397			162.885
	10220	1.00559			2.65157			162.368
	10240	0.977824			2.6093			163.582
	10260	0.956215			2.62559			165.121
	10280	0.962127			2.59471			160.891
	10300	0.995996			2.59563			161.44
	10320	0.961907			2.59114			161.97
	10340	0.944237			2.58656			162.746
	10360	0.917386			2.60597			160.499
	10380	0.920511			2.59769			159.974
	10400	0.928133			2.6044			164.309
	10420	0.970581			2.61261			160.434
	10440	0.989818			2.6478			162.236
	10460	0.970664			2.64718			162.179
	10480	0.951917			2.61575			161.611
	10500	0.946955			2.60528			162.38
	10520	0.915988			2.58938			163.752
	10540	0.905885			2.58499			161.957
	10560	0.932113			2.607			162.139
	10580	0.93845			2.60454			163.052
	10600	0.919123			2.61041			163.61
	10620	0.928759			2.60612			163.234
	10640	0.925764			2.62213			164.714
	10660	0.968372			2.63431			160.611
	10680	0.959579			2.64292			163.435
	10700	0.981721			2.64574			166.843
	10720	0.969061			2.63125			163.334
	10740	0.95787			2.67864			166.716
	10760	0.951847			2.65753			165.344
	10780	0.893367			2.6201			164.752
	10800	0.880281			2.58334			162.161
	10820	0.908281			2.62921			164.437
	10840	0.904356			2.63389			163.615
	10860	0.92645			2.66993			164.153
	10880	0.920265			2.65625			161.058
	10900	0.94014			2.67428			161.813
	10920	0.963867			2.71058			164.148
	10940	0.950694			2.69434			161.782
	10960	0.920674			2.67604			163.563
	10980	0.922707			2.64888			162.189
	11000	0.926814			2.62745			158.654
	11020	0.910677			2.60161			160.951
	11040	0.903383			2.6199			161.543
	11060	0.89476			2.58129			158.04
	11080	0.904336			2.56606			158.803
	11100	0.897485			2.58445			164.278
	11120	0.91549			2.58321			159.234
	11140	0.906608			2.60217			163.565
	11160	0.928523			2.5898			161.872
	11180	0.930299			2.60765			161.755
	11200	0.931498			2.58321			160.205
	11220	0.94387			2.61403			160.412
	11240	0.924426			2.61576			163.239
	11260	0.92262			2.59947			158.655
	11280	0.961595			2.62613			160.987
	11300	0.984481			2.64171			159.689
	11320	0.996274			2.67522			161.466
	11340	1.01583			2.65375			161.155
	11360	0.986135			2.67608			160.5
	11380	0.978014			2.66103			161.416
	11400	0.995794			2.66535			159.974
	11420	0.954115			2.65361			160.324
	11440	0.952146			2.64505			158.154
	11460	0.968078			2.62894			158.755
	11480	0.96458			2.62073			160.662
	11500	0.970374			2.62876			161.469
	11520	0.980457			2.62766			161.128
	11540	0.983819			2.6051			162.069
	11560	0.986278			2.61653			160.881
	11580	1.00235			2.62241			162.659
	11600	1.00591			2.6216			159.589
	11620	1.00714			2.6109			159.539
	11640	1.01168			2.60923			160.285
	11660	1.0254			2.60893			158.492
	11680	1.04859			2.61582			158.979
	11700	1.0482			2.64704			162.076
	11720	1.0258			2.59583			157.929
	11740	1.00137			2.58779			157.886
	11760	1.01265			2.58482			156.517
	11780	0.996668			2.5624			155.773
	11800	0.966689			2.55087			156.681
	11820	0.969097			2.50627			156.936
	11840	0.968973			2.51217			155.916
	11860	0.950293			2.49747			157.208
	11880	0.928373			2.50113			157.011
	11900	0.932909			2.48861			157.283
	11920	0.935861			2.50834			157.894
	11940	0.926343			2.52718			159.658
	11960	0.928381			2.51903			157.279
	11980	0.908339			2.53807			161.669
	12000	0.928482			2.55854			160.015
	12020	0.931802			2.55889			159.437
	12040	0.954604			2.5598			159.185
	12060	0.946491			2.55283			160.055
	12080	0.947984			2.55323			157.554
	12100	0.982929			2.56974			159.699
	12120	1.01246			2.55662			162.071
	12140	1.01337			2.5982			161.952
	12160	1.01759			2.57719			161.664
	12180	1.02916			2.56822			163.59
	12200	0.999795			2.53779			159.74
	12220	1.03451			2.55669			157.266
	12240	1.06588			2.59546			159.75
	12260	1.09043			2.60933			160.408
	12280	1.09796			2.62036			163.258
	12300	1.10336			2.60061			162.34
	12320	1.0944			2.5937			159.932
	12340	1.099			2.64257			160.127
	12360	1.10589			2.63266			164.016
	12380	1.09765			2.65383			159.477
	12400	1.11438			2.65355			161.165
	12420	1.11993			2.65539			160.806
	12440	1.14843			2.66715			160.95
	12460	1.11739			2.65672			158.001
	12480	1.13494			2.65314			160.433
	12500	1.11385			2.64116			161.446
	12520	1.12941			2.69386			162.08
	12540	1.11971			2.67123			158.77
	12560	1.11483			2.63809			159.679
	12580	1.1299			2.63353			158.226
	12600	1.17544			2.65601			163.413
	12620	1.17497			2.6713			159.106
	12640	1.16592			2.71189			158.246
	12660	1.14473			2.69653			160.569
	12680	1.12782			2.67767			160.324
	12700	1.15019			2.67435			162.136
	12720	1.1681			2.6442			157.618
	12740	1.16769			2.66585			158.847
	12760	1.11612			2.63647			159.059
	12780	1.13284			2.629			158.071
	12800	1.09574			2.59166			157.424
	12820	1.10064			2.59938			161.543
	12840	1.10317			2.59322			159.142
	12860	1.07642			2.55691			157.915
	12880	1.07143			2.52686			159.998
	12900	1.07268			2.56809			157.467
	12920	1.05764			2.5592			158.088
	12940	1.04204			2.56113			160.705
	12960	0.998976			2.55818			158.652
	12980	1.00477			2.5286			157.961
	13000	1.01748			2.52615			160.177
	13020	1.02683			2.53388			159.857
	13040	1.00598			2.52998			161.616
	13060	1.02016			2.52901			157.931
	13080	1.02887			2.54588			157.899
	13100	1.04476			2.54578			159.637
	13120	1.05894			2.55191			161.006
	13140	1.0367			2.54073			160.405
	13160	1.0318			2.53471			160.42
	13180	1.03217			2.52697			158.895
	13200	1.00268			2.53145			162.524
	13220	0.980429			2.5361			160.451
	13240	0.949685			2.54606			161.365
	13260	0.93386			2.53252			162.332
	13280	0.923479			2.50957			159.641
	13300	0.961201			2.50826			159.808
	13320	0.996329			2.51308			160.931
	13340	0.998841			2.49919			159.552
	13360	1.02129			2.5215			160.335
	13380	1.02175			2.55364			159.028
	13400	1.01969			2.52878			161.816
	13420	1.01209			2.53656			158.026
	13440	1.01557			2.53305			157.984
	13460	1.04192			2.53198			156.958
	13480	1.03143			2.54771			158.218
	13500	1.01176			2.56496			155.213
	13520	1.00351			2.57004			159.634
	13540	1.0366			2.60131			160.249
	13560	1.02239			2.61397			159.342
	13580	1.06467			2.64299			157.856
	13600	1.04512			2.64675			162.782
	13620	1.03645			2.64949			158.22
	13640	1.00714			2.62022			156.226
	13660	0.995158			2.60691			156.684
	13680	1.00405			2.62804			160.15
	13700	0.998496			2.61758			162.943
	13720	1.02076			2.60905			159.85
	13740	1.01367			2.62697			160.017
	13760	1.01312			2.6391			162.219
	13780	0.996252			2.62407			158.874
	13800	0.976869			2.61471			162.296
	13820	1.00882			2.64514			162.415
	13840	0.998423			2.63098			158.861
	13860	1.00153			2.6163			157.975
	13880	0.996836			2.59738			158.743
	13900	1.00974			2.59103			159.012
	13920	1.01298			2.64481			159.463
	13940	1.01988			2.64275			159.72
	13960	0.966718			2.60597			159.404
	13980	0.980515			2.59154			158.742
	14000	1.00878			2.60903			159.515
	14020	0.996854			2.62804			160.226
	14040	1.01776			2.62885			158.637
	14060	1.02569			2.64538			156.765
	14080	1.02174			2.64884			155.49
	14100	1.02495			2.64646			158.491
	14120	1.00702			2.65339			156.138
	14140	1.03652			2.70587			156.781
	14160	1.02038			2.70015			158.533
	14180	1.03701			2.63906			157.944
	14200	1.04071			2.65274			159.88
	14220	0.997035			2.64413			159.367
	14240	0.980869			2.64027			160.895
	14260	0.970978			2.64256			159.17
	14280	0.998901			2.63457			159.482
	14300	0.990099			2.64065			158.865
	14320	0.987573			2.64721			158.643
	14340	0.996823			2.64142			159.875
	14360	1.01366			2.65708			157.742
	14380	0.981727			2.6382			158.719
	14400	0.987947			2.62963			158.267
	14420	0.995775			2.60106			156.349
	14440	1.02004			2.61115			156.969
	14460	1.02655			2.61671			156.647
	14480	1.00585			2.62394			157.995
	14500	1.00189			2.61914			158.76
	14520	1.00482			2.60736			159.815
	14540	0.988431			2.60317			156.965
	14560	0.967037			2.58362			156.949
	14580	0.960582			2.58448			155.786
	14600	0.953441			2.55879			155.108
	14620	0.959659			2.5898			156.411
	14640	1.03101			2.65432			156.218
	14660	1.0123			2.60756			153.915
	14680	0.992423			2.60255			155.982
	14700	0.999283			2.57687			157.684
	14720	0.960321			2.55758			154.928
	14740	0.945676			2.55854			157.619
	14760	0.945319			2.54913			156.872
	14780	0.930069			2.54268			158.609
	14800	0.940656			2.54158			157.812
	14820	0.94982			2.52612			155.646
	14840	0.939409			2.51181			157.126
	14860	0.911431			2.51605			156.272
	14880	0.91655			2.51997			155.495
	14900	0.91681			2.52951			156.416
	14920	0.917463			2.53364			154.377
	14940	0.899153			2.51889			155.712
	14960	0.879762			2.55057			157.436
	14980	0.887058			2.55455			157.747
	15000	0.87971			2.52295			160.86
	15020	0.901867			2.54905			159.885
	15040	0.869536			2.52057			157.581
	15060	0.836026			2.50759			157.277
	15080	0.853281			2.50482			159.393
	15100	0.837565			2.51619			160.055
	15120	0.840266			2.5316			158.22
	15140	0.851911			2.52027			159.51
	15160	0.847802			2.5418			157.649
	15180	0.820103			2.51119			157.638
	15200	0.810463			2.4912			158.434
	15220	0.821344			2.47738			155.622
	15240	0.813858			2.46093			157.364
	15260	0.804349			2.46044			157.97
	15280	0.849185			2.46656			154.258
	15300	0.844872			2.44706			156.989
	15320	0.828601			2.48542			155.976
	15340	0.85083			2.49129			156.285
	15360	0.851203			2.52538			157.337
	15380	0.855625			2.55124			157.749
	15400	0.859315			2.52363			156.588
	15420	0.858885			2.52954			155.933
	15440	0.888719			2.51146			156.558
	15460	0.890533			2.53525			157.135
	15480	0.913044			2.56854			160.407
	15500	0.935498			2.56564			156.286
	15520	0.926503			2.5482			156.753
	15540	0.918169			2.54536			158.076
	15560	0.894772			2.53624			157.182
	15580	0.903972			2.55565			157.551
	15600	0.915833			2.58476			155.551
	15620	0.934016			2.59754			159.422
	15640	0.943349			2.60993			156.979
	15660	0.932517			2.59129			157.889
	15680	0.936647			2.59522			157.138
	15700	0.930011			2.58498			154.97
	15720	0.929159			2.58676			155.183
	15740	0.939945			2.57863			156.836
	15760	0.957971			2.61429			153.938
	15780	0.982392			2.63122			154.525
	15800	0.980643			2.61744			156.251
	15820	1.00122			2.62732			158.441
	15840	0.986131			2.64258			157.8
	15860	0.953562			2.61709			156.824
	15880	0.999069			2.63863			157.127
	15900	1.0334			2.66458			157.912
	15920	0.987216			2.63546			158.057
	15940	1.01128			2.64409			158.135
	15960	0.996543			2.63095			160.204
	15980	0.998452			2.64029			157.192
	16000	1.04784			2.66177			156.883
	16020	1.05377			2.65215			155.298
	16040	1.05067			2.65714			153.989
	16060	1.03279			2.61382			157.497
	16080	1.04581			2.59269			155.142
	16100	1.04129			2.59018			155.569
	16120	1.06669			2.6204			154.694
	16140	1.08354			2.62112			155.258
	16160	1.08395			2.62492			155.832
	16180	1.07686			2.65842			157.168
	16200	1.06545			2.61032			155.002
	16220	1.0392			2.60408			158.139
	16240	1.03463			2.60305			156.857
	16260	0.977179			2.58395			158.513
	16280	0.933216			2.55182			159.229
	16300	0.936631			2.53775			157.592
	16320	0.912614			2.57219			158.212
	16340	0.911465			2.5421			157.559
	16360	0.905362			2.52474			156.253
	16380	0.890113			2.55407			158.836
	16400	0.893091			2.52847			157.192
	16420	0.921171			2.53524			157.66
	16440	0.921399			2.53335			159.161
	16460	0.922824			2.51496			157.82
	16480	0.945295			2.52513			158.888
	16500	0.941214			2.53236			160.385
	16520	0.941897			2.55807			157.591
	16540	0.931546			2.53638			157.613
	16560	0.927246			2.52328			159.591
	16580	0.912456			2.51458			158.585
	16600	0.918155			2.52968			157.765
	16620	0.936825			2.51318			155.032
	16640	0.911873			2.52022			159.645
	16660	0.907181			2.52854			156.353
	16680	0.888754			2.49224			156.258
	16700	0.899592			2.50374			157.566
	16720	0.904977			2.51292			156.851
	16740	0.890179			2.50172			155.757
	16760	0.891172			2.51204			155.365
	16780	0.891844			2.5142			154.318
	16800	0.899775			2.53107			156.87
	16820	0.890701			2.5436			155.991
	16840	0.903782			2.54357			156.869
	16860	0.905941			2.57838			157.888
	16880	0.889067			2.54133			155.197
	16900	0.885873			2.5349			159.576
	16920	0.897767			2.55115			157.708
	16940	0.897533			2.56205			156.62
	16960	0.909004			2.5674			157.458
	16980	0.939875			2.58349			155.697
	17000	0.925917			2.57747			155.608
	17020	0.922399			2.55756			158.641
	17040	0.933794			2.55489			159.416
	17060	0.94297			2.57376			156.989
	17080	0.940796			2.56662			160.72
	17100	0.946576			2.53043			157.397
	17120	0.974715			2.56265			157.271
	17140	0.978823			2.5647			156.513
	17160	0.98284			2.56685			157.131
	17180	0.998664			2.58159			157.765
	17200	0.993854			2.59099			157.304
	17220	0.988738			2.5734			157.673
	17240	0.987599			2.56813			158.551
	17260	1.01297			2.5815			155.422
	17280	1.02535			2.57507			156.304
	17300	1.00235			2.57641			156.619
	17320	1.0036			2.57971			157.132
	17340	0.987462			2.55037			156.228
	17360	0.986671			2.57345			156.476
	17380	0.971464			2.56252			157.649
	17400	0.966834			2.54563			155.509
	17420	0.958052			2.51282			155.157
	17440	0.98389			2.51968			154.194
	17460	0.982941			2.5466			155.672
	17480	0.987587			2.54028			156.291
	17500	1.01539			2.56627			156.869
	17520	0.984814			2.54453			150.915
	17540	0.963971			2.54419			155.017
	17560	0.980012			2.57933			156.98
	17580	0.979697			2.57816			157.466
	17600	0.998087			2.57606			156.781
	17620	0.985831			2.58478			157.334
	17640	0.976974			2.57026			153.967
	17660	0.980531			2.54657			157.721
	17680	0.986142			2.55212			156.178
	17700	0.991236			2.53592			156.998
	17720	0.980503			2.55656			156.807
	17740	0.978172			2.52703			154.629
	17760	0.986132			2.53488			157.023
	17780	0.975866			2.53292			157.828
	17800	1.02455			2.54474			159.91
	17820	1.00743			2.54248			155.782
	17840	1.03217			2.56079			159.955
	17860	1.00809			2.5712			157.228
	17880	1.0057			2.54599			155.701
	17900	0.966706			2.53976			155.461
	17920	0.960869			2.54048			157.302
	17940	0.93522			2.53879			157.13
	17960	0.932609			2.54743			155.372
	17980	0.891792			2.48735			156.519
	18000	0.900143			2.48462			154.159
	18020	0.890489			2.49579			156.642
	18040	0.930953			2.52074			153.84
	18060	0.919754			2.52667			153.951
	18080	0.902567			2.50741			156.914
	18100	0.901874			2.50923			155.221
	18120	0.911058			2.49386			155.84
	18140	0.921124			2.50212			155.523
	18160	0.892579			2.46404			153.918
	18180	0.901172			2.46233			155.098
	18200	0.908593			2.45058			156.037
	18220	0.902762			2.44489			157.696
	18240	0.938695			2.47909			156.379
	18260	0.960748			2.48897			157.12
	18280	0.929702			2.46819			152.39
	18300	0.903368			2.44844			154.635
	18320	0.898405			2.42806			153.152
	18340	0.921796			2.43738			155.65
	18360	0.909633			2.43691			156.525
	18380	0.897267			2.44566			154.362
	18400	0.921877			2.44877			156.035
	18420	0.934393			2.45564			157.387
	18440	0.956477			2.49674			154.806
	18460	0.932702			2.4834			156.414
	18480	0.960731			2.49948			158.213
	18500	0.992774			2.51796			154.178
	18520	1.0074			2.56424			156.003
	18540	1.01264			2.53316			156.601
	18560	1.02402			2.53443			155.799
	18580	1.01471			2.53094			154.466
	18600	0.98836			2.55218			157.376
	18620	1.00981			2.53499			155.658
	18640	0.991451			2.52823			153.066
	18660	0.96691			2.54325			153.99
	18680	0.993093			2.5569			155.409
	18700	1.04449			2.57			154.664
	18720	1.04181			2.57896			155.759
	18740	1.07457			2.57081			157.732
	18760	1.07343			2.57089			156.598
	18780	1.09106			2.58319			155.712
	18800	1.09711			2.6154			157.21
	18820	1.09561			2.60912			157.179
	18840	1.07179			2.60865			157.64
	18860	1.06796			2.62124			157.706
	18880	1.04908			2.5845			158.477
	18900	1.0337			2.60046			156.738
	18920	1.01839			2.60452			157.254
	18940	1.07052			2.61378			158.508
	18960	1.06017			2.59901			157.375
	18980	1.09642			2.64078			157.406
	19000	1.13993			2.64274			157.054
	19020	1.11097			2.61953			157.138
	19040	1.12903			2.62245			156.126
	19060	1.1331			2.62259			156.75
	19080	1.11045			2.62025			154.543
	19100	1.14645			2.61713			157.464
	19120	1.12173			2.59612			156.375
	19140	1.15616			2.59698			153.5
	19160	1.19372			2.61658			154.655
	19180	1.2102			2.64494			155.026
	19200	1.19361			2.63495			157.746
	19220	1.18332			2.6079			154.977
	19240	1.17024			2.58596			154.48
	19260	1.19174			2.63663			156.672
	19280	1.15331			2.62461			158.203
	19300	1.13526			2.62424			155.941
	19320	1.12168			2.59552			158.76
	19340	1.05275			2.58792			157.741
	19360	1.05853			2.56968			155.966
	19380	1.03724			2.57396			155.905
	19400	1.0728			2.58886			155.672
	19420	1.05093			2.61899			156.959
	19440	1.08756			2.62653			156.689
	19460	1.09093			2.61961			155.209
	19480	1.06094			2.6071			153.984
	19500	1.05655			2.64483			157.491
	19520	1.02396			2.62614			156.951
	19540	1.01884			2.65436			157.097
	19560	1.00281			2.63395			158.326
	19580	1.0254			2.64728			154.934
	19600	1.03446			2.67391			155.374
	19620	1.03596			2.64135			154.921
	19640	0.996834			2.6201			157.954
	19660	0.990564			2.63437			157.051
	19680	0.997584			2.61732			159.907
	19700	0.987773			2.60543			155.126
	19720	1.0117			2.6202			157.039
	19740	1.04996			2.64838			155.171
	19760	1.05522			2.62351			155.839
	19780	1.05602			2.64255			155.046
	19800	1.02575			2.65094			158.409
	19820	1.03661			2.65135			157.774
	19840	0.995533			2.63297			158.232
	19860	0.992485			2.62961			156.797
	19880	1.00575			2.61584			156.112
	19900	1.0077			2.63756			155.115
	19920	0.99199			2.65501			156.29
	19940	0.992889			2.64541			159.005
	19960	1.01629			2.64114			158.818
	19980	1.02635			2.66138			156.339
	20000	1.0342			2.64458			157.433
	20020	1.04361			2.66262			158.309
	20040	1.01232			2.66489			161.241
	20060	0.998904			2.66817			158.498
	20080	0.997981			2.63865			157.192
	20100	1.00802			2.61487			156.567
	20120	1.01247			2.64371			158.246
	20140	1.04319			2.65221			159.711
	20160	1.01469			2.61427			158.157
	20180	0.986437			2.58325			153.241
	20200	0.966605			2.57066			154.004
	20220	0.94882			2.57217			155.997
	20240	0.931679			2.57209			157.394
	20260	0.959993			2.59101			156.833
	20280	0.953409			2.58828			156.924
	20300	0.959782			2.60442			157.619
	20320	0.960472			2.57035			156.357
	20340	0.935359			2.58083			155.89
	20360	0.964746			2.59733			156.849
	20380	0.961169			2.62512			159.181
	20400	0.950141			2.62927			157.115
	20420	0.987469			2.66353			156.894
	20440	1.01255			2.67338			158.456
	20460	1.03153			2.7035			158.556
	20480	1.06252			2.71634			161.081
	20500	1.09227			2.7246			157.231
	20520	1.09764			2.71741			158.106
	20540	1.09868			2.73604			159.468
	20560	1.11641			2.73301			159.189
	20580	1.156			2.76104			161.191
	20600	1.15389			2.75348			159.096
	20620	1.19677			2.79735			160.048
	20640	1.20553			2.78471			158.127
	20660	1.1818			2.77188			156.894
	20680	1.18243			2.76839			157.58
	20700	1.1896			2.76723			159.673
	20720	1.19282			2.79081			157.602
	20740	1.20616			2.7912			159.414
	20760	1.20136			2.7906			157.767
	20780	1.20806			2.76707			157.682
	20800	1.22797			2.80532			159.244
	20820	1.23747			2.80538			158.514
	20840	1.22437			2.81418			156.636
	20860	1.21002			2.82232			156.518
	20880	1.19649			2.80797			161.18
	20900	1.18904			2.81856			159.503
	20920	1.1516			2.78809			157.87
	20940	1.18197			2.77967			159.657
	20960	1.21895			2.78802			155.788
	20980	1.24254			2.8109			160.622
	21000	1.26304			2.84393			159.468
	21020	1.21523			2.80281			159.714
	21040	1.17795			2.77152			156.686
	21060	1.18342			2.79948			158.849
	21080	1.18432			2.78154			159.481
	21100	1.18668			2.79215			158.188
	21120	1.15691			2.76003			159.818
	21140	1.17057			2.78773			160.723
	21160	1.18064			2.78933			158.65
	21180	1.22128			2.79813			159.243
	21200	1.18674			2.81077			159.225
	21220	1.19786			2.83091			157.205
	21240	1.19686			2.82338			156.834
	21260	1.17475			2.79085			159.4
	21280	1.14414			2.7487			158.2
	21300	1.12869			2.7681			157.755
	21320	1.12477			2.74966			156.601
	21340	1.12438			2.74935			154.825
	21360	1.14419			2.77932			157.994
	21380	1.13439			2.76467			160.777
	21400	1.13714			2.75966			159.576
	21420	1.10201			2.74811			159.337
	21440	1.10879			2.74805			159.791
	21460	1.14922			2.77596			159.179
	21480	1.14479			2.78756			158.304
	21500	1.14464			2.78084			159.081
	21520	1.15767			2.77403			159.167
	21540	1.19947			2.80667			159.529
	21560	1.17976			2.79153			160.648
	21580	1.19322			2.78113			155.531
	21600	1.16522			2.77407			158.462
	21620	1.13604			2.77927			159.085
	21640	1.17593			2.80274			157.741
	21660	1.21164			2.81782			161.474
	21680	1.18169			2.78044			157.498
	21700	1.13167			2.79025			161.553
	21720	1.14955			2.7766			160.812
	21740	1.12586			2.76498			158.365
	21760	1.10901			2.7423			155.677
	21780	1.12106			2.74829			160.612
	21800	1.14586			2.77221			161.805
	21820	1.1652			2.79953			161.338
	21840	1.11705			2.74833			159.247
	21860	1.09299			2.72894			157.018
	21880	1.08786			2.74492			159.173
	21900	1.08152			2.74354			158.968
	21920	1.07278			2.73394			162.485
	21940	1.05317			2.7046			159.899
	21960	1.03117			2.69593			158.609
	21980	1.02966			2.68951			160.353
	22000	1.04706			2.71599			157.227
	22020	1.04191			2.70871			159.413
	22040	1.03663			2.69281			157.181
	22060	1.01682			2.68126			157.515
	22080	1.03092			2.69794			160.893
	22100	1.04355			2.70751			156.74
	22120	1.0351			2.66885			157.128
	22140	1.06235			2.7015			158.117
	22160	1.07054			2.71167			160.009
	22180	1.03834			2.67018			158.253
	22200	1.02441			2.66608			157.549
	22220	1.0404			2.6807			160.548
	22240	1.06744			2.71386			157.247
	22260	1.06142			2.69351			159.205
	22280	1.04842			2.6895			156.26
	22300	1.0459			2.69761			155.209
	22320	1.05529			2.72153			156.611
	22340	1.07617			2.69596			158.756
	22360	1.07783			2.69687			157.028
	22380	1.08183			2.71172			156.049
	22400	1.10307			2.69907			155.549
	22420	1.13737			2.7368			156.87
	22440	1.11484			2.73331			157.208
	22460	1.13473			2.73601			157.934
	22480	1.12135			2.74827			155.472
	22500	1.14738			2.73413			157.658
	22520	1.17234			2.75034			159.958
	22540	1.10756			2.71926			159.56
	22560	1.08424			2.68463			155.286
	22580	1.07661			2.67626			153.918
	22600	1.06203			2.65026			154.304
	22620	1.09214			2.68616			153.881
	22640	1.10718			2.70843			157.163
	22660	1.1039			2.68357			155.669
	22680	1.10852			2.71027			158.151
	22700	1.13064			2.7333			155.447
	22720	1.15818			2.73618			157.401
	22740	1.12074			2.71396			159.045
	22760	1.08877			2.67421			155.193
	22780	1.09429			2.65969			154.184
	22800	1.1468			2.6939			158.488
	22820	1.13748			2.68379			154.891
	22840	1.13226			2.70121			157.374
	22860	1.14118			2.71948			154.469
	22880	1.16085			2.73664			156.286
	22900	1.14769			2.73489			156.341
	22920	1.13221			2.73639			154.082
	22940	1.10203			2.73078			154.028
	22960	1.12761			2.72756			153.238
	22980	1.11374			2.72805			153.808
	23000	1.08824			2.72914			156.892
	23020	1.07994			2.72371			156.29
	23040	1.10645			2.72936			153.924
	23060	1.13312			2.73263			156.745
	23080	1.16388			2.77604			156.232
	23100	1.15827			2.74938			155.16
	23120	1.15643			2.74431			154.744
	23140	1.13977			2.74321			156.294
	23160	1.15664			2.76856			158.723
	23180	1.18752			2.78241			157.794
	23200	1.21397			2.82046			160.226
	23220	1.22238			2.81601			157.952
	23240	1.17589			2.79102			158.596
	23260	1.17518			2.7709			156.035
	23280	1.20424			2.78165			157.833
	23300	1.21198			2.76885			157.918
	23320	1.20438			2.76496			155.39
	23340	1.23696			2.79283			160.026
	23360	1.24028			2.79328			157.424
	23380	1.25178			2.79274			157.473
	23400	1.25531			2.8071			160.301
	23420	1.27449			2.81415			158.809
	23440	1.26542			2.80108			158.636
	23460	1.24651			2.76703			159.466
	23480	1.25994			2.80346			158.579
	23500	1.29286			2.83016			158.805
	23520	1.28146			2.8097			156.973
	23540	1.24501			2.76795			155.4
	23560	1.27156			2.80574			157.278
	23580	1.25608			2.80292			156.054
	23600	1.22238			2.78473			155.085
	23620	1.24714			2.77589			158.526
	23640	1.23528			2.79851			155.195
	23660	1.22883			2.78089			158.366
	23680	1.25792			2.78126			151.569
	23700	1.25293			2.77511			156.705
	23720	1.27518			2.82296			159.44
	23740	1.25125			2.80269			155.99
	23760	1.27747			2.81001			156.916
	23780	1.31464			2.84214			156.934
	23800	1.32328			2.82949			154.56
	23820	1.31804			2.82847			154.885
	23840	1.28886			2.79734			156.805
	23860	1.31196			2.82592			159.805
	23880	1.31303			2.79724			155.588
	23900	1.30503			2.80932			157.332
	23920	1.27736			2.805			160.053
	23940	1.29946			2.80358			159.277
	23960	1.33059			2.81683			156.894
	23980	1.3173			2.82441			158.013
	24000	1.33173			2.82865			158.775
	24020	1.31334			2.82962			155.437
	24040	1.27227			2.79272			156.702
	24060	1.30684			2.8006			154.703
	24080	1.30878			2.81765			155.351
	24100	1.3091			2.81704			153.244
	24120	1.31376			2.81462			155.083
	24140	1.34614			2.82159			156.787
	24160	1.35729			2.83089			155.681
	24180	1.34119			2.82998			155.935
	24200	1.33294			2.85158			158.093
	24220	1.38171			2.85009			158.259
	24240	1.39479			2.8492			157.691
	24260	1.4206			2.871			156.574
	24280	1.45412			2.85101			155.37
	24300	1.4833			2.88223			155.045
	24320	1.50656			2.89116			159.525
	24340	1.51893			2.90657			156.138
	24360	1.50626			2.91905			155.476
	24380	1.524			2.91842			155.619
	24400	1.52127			2.90343			156.009
	24420	1.4848			2.90523			156.267
	24440	1.52957			2.92429			156.163
	24460	1.54589			2.92801			156.131
	24480	1.55386			2.97459			156.613
	24500	1.54976			2.95062			157.094
	24520	1.5457			2.94882			156.224
	24540	1.51467			2.93907			155.24
	24560	1.51916			2.90894			156.526
	24580	1.50794			2.91248			157.451
	24600	1.51454			2.92197			157.187
	24620	1.52043			2.90236			156.689
	24640	1.48779			2.90052			155.41
	24660	1.42086			2.89468			155.659
	24680	1.40235			2.87765			158.321
	24700	1.39157			2.88589			154.39
	24720	1.40146			2.87244			154.512
	24740	1.40651			2.89495			156.217
	24760	1.39434			2.89576			156.81
	24780	1.42561			2.90019			157.188
	24800	1.43652			2.89257			156.092
	24820	1.4041			2.88759			156.956
	24840	1.41376			2.88785			156.6
	24860	1.43746			2.91191			158.341
	24880	1.45686			2.86827			156.478
	24900	1.45795			2.88068			156.223
	24920	1.4499			2.87935			157.206
	24940	1.39903			2.85885			156.467
	24960	1.42133			2.86179			155.976
	24980	1.44542			2.88143			154.669
	25000	1.4463			2.90175			154.015
	25020	1.44642			2.88501			155.046
	25040	1.41615			2.85586			153.029
	25060	1.46289			2.86601			153.702
	25080	1.47035			2.88257			155.15
	25100	1.45713			2.87479			154.943
	25120	1.5322			2.9051			152.377
	25140	1.5064			2.88611			151.629
	25160	1.51495			2.90079			157.422
	25180	1.49185			2.90745			155.638
	25200	1.49001			2.8854			157.473
	25220	1.48372			2.8946			154.844
	25240	1.48114			2.88482			156.343
	25260	1.48311			2.90039			155.666
	25280	1.44885			2.88922			155.589
	25300	1.44999			2.88327			156.77
	25320	1.49296			2.8958			159.704
	25340	1.49475			2.87579			155.099
	25360	1.45846			2.86851			155.646
	25380	1.47772			2.86715			156.892
	25400	1.46383			2.90074			153.026
	25420	1.45848			2.9203			153.934
	25440	1.41543			2.87401			156.692
	25460	1.3956			2.89687			156.754
	25480	1.40218			2.88813			155.728
	25500	1.41612			2.88869			152.659
	25520	1.4058			2.88871			152.558
	25540	1.39458			2.88182			154.592
	25560	1.36616			2.87177			155.406
	25580	1.38759			2.88317			155.435
	25600	1.39541			2.8816			155.199
	25620	1.35918			2.88347			153.529
	25640	1.40263			2.87536			152.938
	25660	1.39418			2.8749			152.932
	25680	1.37387			2.89111			153.753
	25700	1.34219			2.84845			154.164
	25720	1.33736			2.85929			153.948
	25740	1.32148			2.85391			156.841
	25760	1.29196			2.82216			153.881
	25780	1.31445			2.82462			151.718
	25800	1.37527			2.85837			153.491
	25820	1.37781			2.84707			153.112
	25840	1.34694			2.83947			155.207
	25860	1.32629			2.81166			154.841
	25880	1.33381			2.81232			154.922
	25900	1.32328			2.83852			155.88
	25920	1.32321			2.81245			155.96
	25940	1.33891			2.82982			158.352
	25960	1.30874			2.79269			156.744
	25980	1.31777			2.7707			156.151
	26000	1.31102			2.78998			156.926
	26020	1.28542			2.77576			153.939
	26040	1.28375			2.77437			158.695
	26060	1.27312			2.78029			158.283
	26080	1.2204			2.75984			159.383
	26100	1.20699			2.78276			158.551
	26120	1.17815			2.77451			157.244
	26140	1.21258			2.7877			155.403
	26160	1.218			2.77089			156.603
	26180	1.23278			2.79135			157.553
	26200	1.28381			2.79979			158.879
	26220	1.25702			2.80027			158.579
	26240	1.24831			2.80178			158.715
	26260	1.22166			2.76838			157.924
	26280	1.24354			2.77014			158.985
	26300	1.29608			2.8059			155.978
	26320	1.29341			2.79546			155.263
	26340	1.3426			2.80186			157.683
	26360	1.36149			2.82088			155.394
	26380	1.33734			2.83362			157.923
	26400	1.33333			2.83404			157.992
	26420	1.30327			2.81274			157.67
	26440	1.27615			2.78561			158.583
	26460	1.26843			2.77479			159.876
	26480	1.2566			2.77362			156.779
	26500	1.26202			2.77955			160.69
	26520	1.26207			2.78919			162.051
	26540	1.27633			2.78621			159.345
	26560	1.2688			2.79588			159.809
	26580	1.27563			2.82053			158.878
	26600	1.27263			2.7992			159.724
	26620	1.32187			2.82028			156.518
	26640	1.32541			2.80124			154.725
	26660	1.28633			2.79262			158.95
	26680	1.26262			2.7857			156.566
	26700	1.26547			2.79197			155.52
	26720	1.24997			2.76882			155.603
	26740	1.26542			2.78324			157.269
	26760	1.24197			2.75801			157.922
	26780	1.26734			2.77193			157.729
	26800	1.26387			2.77067			157.759
	26820	1.23041			2.73962			157.201
	26840	1.21347			2.76378			157.873
	26860	1.19746			2.74538			157.153
	26880	1.15393			2.74024			156.816
	26900	1.15071			2.73902			157.658
	26920	1.17955			2.73665			156.358
	26940	1.15452			2.7163			156.807
	26960	1.16356			2.73722			154.707
	26980	1.15845			2.74219			155.814
	27000	1.14287			2.7518			158.636
	27020	1.1524			2.75923			156.31
	27040	1.11343			2.71889			157.326
	27060	1.1365			2.7179			159.34
	27080	1.11276			2.70819			157.185
	27100	1.10507			2.71161			157.592
	27120	1.12049			2.72498			159.514
	27140	1.09861			2.72356			156.66
	27160	1.13817			2.72081			158.698
	27180	1.14821			2.73206			157.24
	27200	1.12726			2.71991			156.666
	27220	1.17729			2.7408			157.028
	27240	1.16642			2.75335			159.295
	27260	1.14298			2.77119			157.97
	27280	1.19082			2.7761			158.942
	27300	1.19934			2.78941			158.569
	27320	1.20895			2.80441			159.274
	27340	1.22072			2.80798			159.308
	27360	1.2414			2.82986			157.839
	27380	1.24698			2.81652			159.096
	27400	1.27954			2.84313			157.076
	27420	1.23118			2.80306			160.397
	27440	1.24375			2.82845			159.807
	27460	1.25743			2.85143			158.282
	27480	1.27039			2.83638			156.77
	27500	1.23708			2.81906			158.841
	27520	1.21635			2.8009			157.917
	27540	1.20909			2.80972			158.023
	27560	1.18531			2.78969			154.978
	27580	1.17154			2.77116			156.592
	27600	1.2128			2.8154			159.664
	27620	1.22243			2.80105			159.983
	27640	1.20586			2.76686			155.83
	27660	1.22936			2.78651			155.842
	27680	1.23766			2.81181			157.443
	27700	1.21901			2.8013			158.646
	27720	1.21641			2.80293			158.395
	27740	1.2491			2.80354			158.123
	27760	1.23787			2.80838			158.423
	27780	1.27394			2.83425			155.913
	27800	1.25299			2.81409			156.758
	27820	1.26598			2.83352			156.635
	27840	1.28989			2.80805			157.581
	27860	1.27679			2.82402			159.256
	27880	1.29003			2.83206			160.278
	27900	1.27822			2.8096			157.967
	27920	1.27574			2.77952			155.563
	27940	1.26219			2.784			157.413
	27960	1.23481			2.7526			154.874
	27980	1.25007			2.79067			156.679
	28000	1.27796			2.77848			158.062
	28020	1.27047			2.77487			157.938
	28040	1.24123			2.75965			158.463
	28060	1.22813			2.77628			153.835
	28080	1.28357			2.80795			155.98
	28100	1.32112			2.82402			156.749
	28120	1.37053			2.84888			158.225
	28140	1.35754			2.84929			157.917
	28160	1.35412			2.822			157.879
	28180	1.35193			2.8044			157.31
	28200	1.35546			2.82118			158.354
	28220	1.37055			2.82089			157.704
	28240	1.33209			2.8052			156.603
	28260	1.36062			2.84445			159.038
	28280	1.35224			2.83716			157.712
	28300	1.32462			2.83116			156.967
	28320	1.31702			2.83215			159.94
	28340	1.35154			2.83405			158.217
	28360	1.39335			2.83682			158.981
	28380	1.40807			2.84879			155.663
	28400	1.40509			2.81526			155.883
	28420	1.45049			2.85718			158.661
	28440	1.39314			2.80822			156.356
	28460	1.36508			2.82291			158.692
	28480	1.33376			2.82171			157.483
	28500	1.30536			2.80413			157.657
	28520	1.28728			2.82328			155.848
	28540	1.25149			2.79094			157.513
	28560	1.25503			2.78065			156.643
	28580	1.26077			2.76755			154.218
	28600	1.29244			2.78676			155.281
	28620	1.27774			2.77397			155.098
	28640	1.28514			2.80149			153.2
	28660	1.28755			2.8215			156.581
	28680	1.30044			2.8132			157.913
	28700	1.33978			2.83413			159.388
	28720	1.35634			2.85214			161.536
	28740	1.34061			2.84747			157.625
	28760	1.32709			2.80917			158.099
	28780	1.32749			2.82789			155.505
	28800	1.33704			2.83145			157.615
	28820	1.33512			2.81966			156.265
	28840	1.33763			2.83283			157.907
	28860	1.32447			2.83231			159.845
	28880	1.32528			2.82394			155.64
	28900	1.29669			2.82048			157.838
	28920	1.27455			2.79201			158.674
	28940	1.255			2.78364			154.123
	28960	1.25544			2.80408			156.408
	28980	1.22198			2.76554			155.215
	29000	1.24568			2.79231			155.601
	29020	1.22487			2.76204			156.863
	29040	1.22032			2.78554			156.846
	29060	1.18348			2.74419			155.769
	29080	1.14186			2.7252			153.569
	29100	1.1589			2.71221			156.521
	29120	1.1344			2.72572			156.827
	29140	1.13889			2.74309			156.495
	29160	1.16111			2.73591			153.62
	29180	1.15626			2.73017			154.271
	29200	1.15565			2.76548			155.076
	29220	1.17955			2.74999			155.807
	29240	1.14997			2.76243			154.222
	29260	1.14586			2.75355			153.86
	29280	1.1101			2.72843			155.434
	29300	1.11395			2.70753			155.47
	29320	1.11034			2.69187			157.32
	29340	1.12407			2.70573			154.876
	29360	1.10861			2.7119			155.13
	29380	1.09439			2.69449			155.192
	29400	1.09287			2.68656			155.427
	29420	1.07436			2.69329			157.427
	29440	1.05822			2.6544			155.108
	29460	1.04576			2.64556			156.288
	29480	1.05147			2.66675			155.17
	29500	1.08258			2.68259			157.662
	29520	1.05408			2.68388			157.588
	29540	1.06417			2.67361			153.968
	29560	1.11267			2.70126			156.954
	29580	1.11477			2.71506			156.107
	29600	1.11474			2.71946			155.265
	29620	1.11129			2.71752			155.516
	29640	1.11923			2.71421			155.581
	29660	1.14069			2.73105			153.429
	29680	1.11661			2.72021			155.541
	29700	1.12189			2.7404			155.033
	29720	1.11777			2.71746			154.71
	29740	1.11593			2.74344			156.158
	29760	1.11977			2.74167			157.851
	29780	1.161			2.7663			155.049
	29800	1.15956			2.7269			155.647
	29820	1.14915			2.71488			152.438
	29840	1.12974			2.69871			151.032
	29860	1.10484			2.70699			156.845
	29880	1.09551			2.70702			157.805
	29900	1.12424			2.71066			155.356
	29920	1.12308			2.74435			157.245
	29940	1.11651			2.72257			154.775
	29960	1.08351			2.72692			156.634
	29980	1.07294			2.72805			154.45
	30000	1.10786			2.7355			154.515
	30020	1.13596			2.7627			155.78
	30040	1.10554			2.72995			155.643
	30060	1.09769			2.71671			152.297
	30080	1.09771			2.71858			154.212
	30100	1.11239			2.71982			154.166
	30120	1.12129			2.72667			156.012
	30140	1.16061			2.75974			154.285
	30160	1.13002			2.72065			155.682
	30180	1.15666			2.73465			154.004
	30200	1.15172			2.74791			155.06
	30220	1.14115			2.75392			155.538
	30240	1.15953			2.77439			154.319
	30260	1.11813			2.75535			157.961
	30280	1.13477			2.76062			158.093
	30300	1.14509			2.73182			156.928
	30320	1.11753			2.71853			157.724
	30340	1.12377			2.71714			155.528
	30360	1.14397			2.72224			156.167
	30380	1.13848			2.71537			156.369
	30400	1.14034			2.72112			156.572
	30420	1.13375			2.7171			157.24
	30440	1.11429			2.72017			157.519
	30460	1.14075			2.74005			154.594
	30480	1.14453			2.72833			156.48
	30500	1.13204			2.71525			156.127
	30520	1.16388			2.7116			155.484
	30540	1.19612			2.71788			159.73
	30560	1.18554			2.72436			157.934
	30580	1.1819			2.72184			155.168
	30600	1.19527			2.73893			155.563
	30620	1.18765			2.7423			155.03
	30640	1.20368			2.73695			156.548
	30660	1.23121			2.79085			159.434
	30680	1.21583			2.77627			158.097
	30700	1.21175			2.76365			155.293
	30720	1.24691			2.77574			154.172
	30740	1.19958			2.78251			156.308
	30760	1.21182			2.77267			156.886
	30780	1.22111			2.77026			159.811
	30800	1.21595			2.78101			156.303
	30820	1.17092			2.77228			155.945
	30840	1.15901			2.74378			159.59
	30860	1.14491			2.74302			157.74
	30880	1.15127			2.76103			159.142
	30900	1.16899			2.76142			154.884
	30920	1.1822			2.7965			158.915
	30940	1.17629			2.76824			157.208
	30960	1.19145			2.75869			158.707
	30980	1.165			2.74659			157.722
	31000	1.19923			2.75422			159.673
	31020	1.22686			2.77188			158.935
	31040	1.19531			2.7779			156.625
	31060	1.16562			2.75346			157.894
	31080	1.17977			2.74034			157.683
	31100	1.20423			2.76817			157.951
	31120	1.20503			2.78551			154.697
	31140	1.23449			2.78767			155.227
	31160	1.24958			2.80399			156.679
	31180	1.28039			2.80385			154.651
	31200	1.28751			2.82503			156.121
	31220	1.27376			2.82217			157.83
	31240	1.23915			2.81809			157.009
	31260	1.19851			2.76891			154.629
	31280	1.16943			2.77058			159.319
	31300	1.1923			2.77114			154.45
	31320	1.18438			2.78088			157.998
	31340	1.22914			2.79606			157.964
	31360	1.23156			2.8058			161.289
	31380	1.22871			2.8063			159.926
	31400	1.23992			2.81307			159.512
	31420	1.19396			2.77913			158.48
	31440	1.18722			2.78011			159.225
	31460	1.1686			2.74134			156.23
	31480	1.15428			2.74487			157.13
	31500	1.16458			2.7356			157.688
	31520	1.15449			2.7324			155.77
	31540	1.16071			2.74748			155.564
	31560	1.14594			2.76254			155.599
	31580	1.18905			2.78809			156.309
	31600	1.20117			2.76002			154.113
	31620	1.15047			2.73441			154.809
	31640	1.1357			2.7239			154.473
	31660	1.123			2.70504			152.533
	31680	1.13481			2.71351			156.29
	31700	1.14198			2.71072			154.123
	31720	1.12164			2.71235			155.023
	31740	1.09964			2.70593			154.411
	31760	1.09818			2.70703			158.871
	31780	1.10676			2.71106			154.601
	31800	1.16863			2.75201			153.691
	31820	1.1983			2.77598			156.393
	31840	1.19526			2.77211			156.19
	31860	1.17565			2.75995			156.342
	31880	1.15181			2.7362			157.778
	31900	1.14506			2.73305			157.518
	31920	1.13583			2.74411			158.539
	31940	1.15215			2.76528			157.998
	31960	1.13802			2.73649			154.501
	31980	1.18664			2.76502			155.283
	32000	1.20823			2.78722			156.116
	32020	1.2011			2.77208			156.516
	32040	1.19304			2.79422			155.716
	32060	1.18087			2.79802			154.586
	32080	1.18865			2.7727			155.968
	32100	1.21888			2.77632			157.27
	32120	1.2005			2.78165			157.195
	32140	1.21023			2.78108			157.071
	32160	1.2327			2.81266			155.909
	32180	1.21805			2.81524			156.816
	32200	1.17736			2.79777			156.597
	32220	1.19701			2.81089			158.116
	32240	1.20206			2.80847			158.465
	32260	1.25037			2.84604			159.271
	32280	1.25818			2.81887			157.011
	32300	1.23468			2.81118			157.231
	32320	1.21245			2.78908			160.048
	32340	1.20787			2.79721			159.775
	32360	1.2457			2.80654			156.813
	32380	1.25098			2.79708			155.133
	32400	1.24463			2.79967			158.024
	32420	1.2429			2.80927			155.712
	32440	1.19151			2.77739			156.27
	32460	1.19388			2.75121			153.732
	32480	1.20696			2.77374			156.575
	32500	1.24309			2.80084			157.175
	32520	1.24573			2.77265			155.687
	32540	1.19947			2.7408			155.792
	32560	1.20563			2.75145			157.704
	32580	1.20583			2.7451			156.099
	32600	1.2176			2.74468			157.318
	32620	1.17961			2.72341			156.351
	32640	1.21628			2.73057			153.853
	32660	1.18061			2.72195			154.452
	32680	1.17048			2.71854			154.262
	32700	1.18713			2.7306			153.931
	32720	1.16753			2.70799			155.045
	32740	1.18317			2.70403			156.45
	32760	1.18745			2.71868			155.686
	32780	1.21823			2.72438			156.028
	32800	1.21027			2.71652			157.207
	32820	1.20693			2.73401			153.074
	32840	1.22286			2.73336			153.727
	32860	1.20691			2.72802			155.352
	32880	1.21604			2.71137			155
	32900	1.24651			2.70284			152.695
	32920	1.2332			2.70001			154.212
	32940	1.2307			2.72223			155.858
	32960	1.21704			2.73228			152.738
	32980	1.2421			2.74438			155.144
	33000	1.27482			2.79185			155.396
	33020	1.27221			2.76568			156.124
	33040	1.27811			2.77088			155.479
	33060	1.25157			2.74775			153.148
	33080	1.28306			2.78472			155.626
	33100	1.28319			2.75019			155.559
	33120	1.27109			2.75592			156.32
	33140	1.25729			2.76979			154.664
	33160	1.25819			2.77399			156.427
	33180	1.28827			2.79212			155.747
	33200	1.28104			2.7843			155.98
	33220	1.24844			2.76247			156.924
	33240	1.23679			2.74523			155.826
	33260	1.20151			2.71835			155.688
	33280	1.20082			2.72865			157.826
	33300	1.20912			2.75196			157.434
	33320	1.18808			2.75514			156.709
	33340	1.13819			2.74369			154.779
	33360	1.13189			2.70891			155.717
	33380	1.16122			2.72832			157
	33400	1.14976			2.73535			156.561
	33420	1.14036			2.74432			155.688
	33440	1.11609			2.7048			157.392
	33460	1.08185			2.69398			155.266
	33480	1.07326			2.69841			158.159
	33500	1.07227			2.69131			159.784
	33520	1.0793			2.69643			156.329
	33540	1.0679			2.70494			156.563
	33560	1.07264			2.71534			156.028
	33580	1.09252			2.71503			159.336
	33600	1.11414			2.7204			155.609
	33620	1.10248			2.69841			158.867
	33640	1.07569			2.67105			158.251
	33660	1.06605			2.70227			158.986
	33680	1.08644			2.69628			160.227
	33700	1.05905			2.68973			158.246
	33720	1.0418			2.67789			159.751
	33740	1.01708			2.6729			159.121
	33760	1.04445			2.68443			157.224
	33780	1.04314			2.69403			160.074
	33800	1.01713			2.66508			157.407
	33820	1.01782			2.64476			156.798
	33840	1.03422			2.67662			157.031
	33860	1.06613			2.67673			156.5
	33880	1.09405			2.68319			159.227
	33900	1.12084			2.70175			158.463
	33920	1.08945			2.69136			155.844
	33940	1.06547			2.68016			156.658
	33960	1.05989			2.6842			159.031
	33980	1.0741			2.69812			155.879
	34000	1.10218			2.71073			157.882
	34020	1.11423			2.68471			159.963
	34040	1.1107			2.69827			161.449
	34060	1.08869			2.67625			160.371
	34080	1.08114			2.65382			158.814
	34100	1.07624			2.65616			158.998
	34120	1.08808			2.70005			157.578
	34140	1.08485			2.71106			158.603
	34160	1.0873			2.69199			157.592
	34180	1.07911			2.71095			158.062
	34200	1.11401			2.73792			157.929
	34220	1.13216			2.72635			158.71
	34240	1.12094			2.69876			156.598
	34260	1.13096			2.6995			158.515
	34280	1.09536			2.70432			155.762
	34300	1.10916			2.69073			155.471
	34320	1.11322			2.7155			157.683
	34340	1.12922			2.70366			156.75
	34360	1.12237			2.72601			158.459
	34380	1.05649			2.66772			157.078
	34400	1.05046			2.65715			156.05
	34420	1.05948			2.66244			157.151
	34440	1.0981			2.67467			156.518
	34460	1.11486			2.6935			155.285
	34480	1.09823			2.67304			153.976
	34500	1.15099			2.70812			154.087
	34520	1.14798			2.68745			153.709
	34540	1.11876			2.67306			151.929
	34560	1.13744			2.67223			154.662
	34580	1.15576			2.70401			153.313
	34600	1.16454			2.73509			154.828
	34620	1.12491			2.66698			152.713
	34640	1.1342			2.66704			156.077
	34660	1.13949			2.68044			154.295
	34680	1.15648			2.68065			158.647
	34700	1.12017			2.64265			154.974
	34720	1.10033			2.62315			156.367
	34740	1.09863			2.64944			155.834
	34760	1.10337			2.64054			154.463
	34780	1.10631			2.63647			155.731
	34800	1.11133			2.65735			152.345
	34820	1.11859			2.65981			152.904
	34840	1.10818			2.68667			152.273
	34860	1.14361			2.68452			153.493
	34880	1.17412			2.68724			152.187
	34900	1.14423			2.6744			157.065
	34920	1.13151			2.66674			152.653
	34940	1.15544			2.66623			152.071
	34960	1.14594			2.68375			156.716
	34980	1.15783			2.69341			150.408
	35000	1.122			2.67837			151.476
	35020	1.12895			2.66315			152.797
	35040	1.1635			2.72902			154.378
	35060	1.14404			2.68646			154.901
	35080	1.11313			2.6992			158.583
	35100	1.10925			2.6872			152.418
	35120	1.1038			2.70564			155.952
	35140	1.11434			2.69457			155.143
	35160	1.10282			2.66378			157.319
	35180	1.10163			2.69883			157.174
	35200	1.08739			2.69326			155.522
	35220	1.07067			2.66393			154.218
	35240	1.08056			2.66115			156.485
	35260	1.0567			2.6309			157.684
	35280	1.05543			2.63571			158.021
	35300	1.08281			2.65056			156.588
	35320	1.09629			2.65206			157.221
	35340	1.097			2.65781			155.685
	35360	1.06747			2.6422			155.417
	35380	1.09851			2.65266			157.466
	35400	1.08749			2.61438			157.021
	35420	1.10451			2.65543			155.5
	35440	1.11121			2.65677			153.647
	35460	1.15338			2.70114			154.298
	35480	1.15433			2.70987			154.534
	35500	1.15768			2.73323			155.791
	35520	1.15928			2.75422			157.102
	35540	1.12115			2.72535			156.24
	35560	1.15883			2.74463			155.954
	35580	1.13235			2.7211			154.467
	35600	1.10593			2.71137			155.363
	35620	1.11371			2.71226			156.305
	35640	1.12019			2.70065			159.336
	35660	1.09413			2.68321			155.477
	35680	1.12145			2.69445			155.733
	35700	1.12862			2.71704			159.855
	35720	1.12043			2.69128			156.729
	35740	1.1362			2.71834			157.671
	35760	1.12626			2.72942			156.419
	35780	1.13195			2.71427			157.068
	35800	1.11854			2.73175			156.287
	35820	1.10406			2.70664			157.608
	35840	1.10745			2.71208			160.515
	35860	1.15284			2.7134			158.079
	35880	1.15329			2.74634			160.472
	35900	1.17079			2.74371			157.031
	35920	1.19258			2.72893			157.056
	35940	1.16892			2.72237			160.152
	35960	1.17233			2.71427			157.416
	35980	1.19935			2.73236			157.691
	36000	1.22748			2.72372			159.319
	36020	1.25178			2.77018			158.875
	36040	1.26532			2.75324			159.677
	36060	1.22859			2.73694			158.664
	36080	1.27826			2.76518			156.723
	36100	1.24029			2.75831			157.428
	36120	1.23089			2.76411			158.042
	36140	1.26078			2.80516			157.629
	36160	1.24534			2.76803			156.549
	36180	1.26214			2.79608			157.023
	36200	1.33058			2.83634			156.724
	36220	1.35886			2.82903			157.689
	36240	1.35868			2.85074			155.66
	36260	1.33261			2.84203			158.888
	36280	1.32785			2.85968			161.065
	36300	1.33887			2.8764			159.757
	36320	1.33247			2.8666			160.43
	36340	1.34277			2.86846			161.563
	36360	1.3157			2.85225			159.709
	36380	1.30566			2.85038			155.398
	36400	1.3196			2.84472			157.182
	36420	1.29623			2.841			157.705
	36440	1.31082			2.83428			159.566
	36460	1.36482			2.89353			161.323
	36480	1.36101			2.90462			159.238
	36500	1.39059			2.89847			159.587
	36520	1.38065			2.89503			158.896
	36540	1.33775			2.86427			160.794
	36560	1.37879			2.86568			158.298
	36580	1.39739			2.87961			158.71
	36600	1.38183			2.86867			157.289
	36620	1.36715			2.86237			157.798
	36640	1.33964			2.85559			159.924
	36660	1.32081			2.86085			159.009
	36680	1.34315			2.8518			160.209
	36700	1.30674			2.83118			156.675
	36720	1.28215			2.79951			159.229
	36740	1.30948			2.82034			156.19
	36760	1.32334			2.86644			159.81
	36780	1.2652			2.79671			157.819
	36800	1.30347			2.82271			156.345
	36820	1.30072			2.84076			157.717
	36840	1.31695			2.84358			160.411
	36860	1.3172			2.82005			156.26
	36880	1.29597			2.80991			155.938
	36900	1.28601			2.83383			154.668
	36920	1.29787			2.81723			155.013
	36940	1.31216			2.84605			156.76
	36960	1.31065			2.85736			157.631
	36980	1.2839			2.85374			157.956
	37000	1.28205			2.8464			157.647
	37020	1.29105			2.8593			155
	37040	1.28475			2.8807			155.863
	37060	1.25018			2.84472			155.456
	37080	1.26692			2.86925			154.563
	37100	1.30568			2.89121			153.969
	37120	1.27949			2.86173			156.436
	37140	1.30862			2.8828			157.609
	37160	1.27758			2.88406			156.297
	37180	1.28899			2.90023			156.183
	37200	1.28368			2.885			156.316
	37220	1.26683			2.86159			152.368
	37240	1.23691			2.84745			153.652
	37260	1.23912			2.83177			157.491
	37280	1.20078			2.80461			152.198
	37300	1.20084			2.8066			155.226
	37320	1.19001			2.78677			154.433
	37340	1.20327			2.8104			155.257
	37360	1.20942			2.82795			153.519
	37380	1.19328			2.82215			155.907
	37400	1.19033			2.79026			158.319
	37420	1.17997			2.80781			153.821
	37440	1.21388			2.80205			156.318
	37460	1.18065			2.76471			153.637
	37480	1.16176			2.76722			154.756
	37500	1.18809			2.79186			152.77
	37520	1.18783			2.76835			153.396
	37540	1.1996			2.77195			152.452
	37560	1.17435			2.76262			153.49
	37580	1.17562			2.76566			153.512
	37600	1.16867			2.77755			156.147
	37620	1.18044			2.78079			156.269
	37640	1.15789			2.78849			154.375
	37660	1.18206			2.79449			154.579
	37680	1.22012			2.80899			154.369
	37700	1.24516			2.80241			154.267
	37720	1.2295			2.78855			154.63
	37740	1.20366			2.78458			152.308
	37760	1.15052			2.75077			155.68
	37780	1.13907			2.70691			154.053
	37800	1.11179			2.7095			155.475
	37820	1.10624			2.69924			153.348
	37840	1.12216			2.74329			153.86
	37860	1.11185			2.73605			156.309
	37880	1.12495			2.7264			155.491
	37900	1.08276			2.71584			156.436
	37920	1.135			2.72409			155.427
	37940	1.17			2.72303			156.29
	37960	1.16873			2.69345			151.871
	37980	1.14796			2.70315			153.791
	38000	1.1618			2.71012			155.303
	38020	1.12993			2.70488			156.694
	38040	1.09598			2.65187			152.79
	38060	1.07497			2.65605			153.833
	38080	1.06238			2.63855			158.148
	38100	1.03473			2.62659			154.991
	38120	1.04438			2.60573			154.304
	38140	1.04644			2.59476			155.912
	38160	1.0636			2.62963			154.772
	38180	1.09078			2.63646			155.882
	38200	1.07194			2.6501			157.574
	38220	1.05677			2.62881			155.531
	38240	1.07802			2.64661			155.389
	38260	1.07782			2.65454			155.143
	38280	1.08494			2.66081			156.002
	38300	1.09149			2.68494			156.105
	38320	1.07154			2.68225			157.904
	38340	1.08133			2.70805			159.31
	38360	1.09231			2.7111			155.949
	38380	1.09963			2.72201			156.076
	38400	1.12093			2.72096			155.69
	38420	1.0947			2.70234			156.344
	38440	1.11642			2.72725			158.311
	38460	1.1572			2.72871			156.456
	38480	1.14594			2.69463			157.03
	38500	1.14173			2.68724			155.376
	38520	1.1317			2.63643			155.081
	38540	1.15241			2.65947			159.588
	38560	1.15574			2.68956			157.919
	38580	1.21688			2.70319			156.169
	38600	1.18618			2.71848			156.097
	38620	1.23486			2.74125			155.319
	38640	1.22406			2.72236			160.716
	38660	1.25688			2.78085			159.746
	38680	1.25838			2.79105			156.737
	38700	1.28982			2.80241			156.353
	38720	1.26487			2.80538			157.583
	38740	1.22325			2.79574			158.148
	38760	1.23261			2.7741			154.994
	38780	1.2028			2.76402			156.885
	38800	1.23175			2.79594			155.664
	38820	1.20097			2.78444			158.443
	38840	1.19329			2.78835			156.105
	38860	1.21942			2.78798			155.161
	38880	1.1782			2.76645			157.533
	38900	1.1613			2.76757			157.906
	38920	1.16965			2.77474			155.174
	38940	1.18957			2.81139			158.928
	38960	1.14243			2.77371			157.402
	38980	1.12942			2.75188			154.715
	39000	1.13479			2.74153			153.287
	39020	1.13928			2.76965			154.738
	39040	1.12438			2.76829			153.368
	39060	1.13228			2.76872			157.688
	39080	1.10984			2.75158			155.618
	39100	1.14096			2.77374			156.102
	39120	1.1268			2.75707			156.157
	39140	1.10548			2.74458			156.542
	39160	1.0828			2.7488			155.86
	39180	1.10744			2.76411			156.385
	39200	1.12445			2.77067			158.351
	39220	1.14932			2.78288			153.841
	39240	1.17473			2.76834			155.058
	39260	1.1552			2.76635			155.143
	39280	1.13816			2.73881			158.274
	39300	1.17813			2.74617			156.524
	39320	1.17073			2.7426			155.984
	39340	1.15744			2.75871			158.725
	39360	1.18079			2.79144			158.039
	39380	1.20136			2.82108			155.757
	39400	1.17601			2.79623			156.415
	39420	1.1783			2.81518			156.982
	39440	1.2118			2.82912			157.81
	39460	1.16023			2.78179			155.537
	39480	1.14972			2.76388			158.652
	39500	1.13384			2.74002			156.097
	39520	1.15847			2.75749			159.092
	39540	1.16827			2.75458			157.409
	39560	1.19475			2.78291			158.192
	39580	1.16553			2.76183			158.447
	39600	1.17553			2.7624			155.607
	39620	1.14873			2.76435			157.2
	39640	1.15005			2.78667			158.527
	39660	1.14606			2.78944			158.846
	39680	1.13645			2.76986			155.369
	39700	1.11835			2.76614			156.94
	39720	1.13351			2.77893			154.851
	39740	1.13672			2.7863			153.448
	39760	1.14943			2.77409			156.028
	39780	1.17505			2.74831			156.538
	39800	1.17434			2.76641			156.095
	39820	1.16569			2.7687			155.762
	39840	1.17929			2.7828			159.773
	39860	1.1653			2.76595			155.424
	39880	1.18069			2.80334			157.242
	39900	1.16713			2.77318			156.383
	39920	1.15483			2.80218			159.189
	39940	1.13589			2.78885			158.746
	39960	1.13533			2.77548			156.073
	39980	1.10903			2.77942			158.277
[truncated: 3,001 more rows]
