# Supplementary material for: Carbenoid-involved reactions integrated with scaffold-based screening generates a Nav1.7 inhibitor
Source: Commun Chem. 2024 Jun 12;7:135. doi: 10.1038/s42004-024-01213-3 (PMC11169417; doi:10.1038/s42004-024-01213-3)
Supplement: Supplementary file 13 — supplementary data 10 [file 42004_2024_1213_MOESM13_ESM.xlsx]

## Sheet: Sheet1
Compound no.	MW	Docking	Inhibition（%）VTD	Inhibition（%）KCL
A10	389.41	-8.7012	26.449	62.286
C14	517.26	-8.6249	25.295	47.662
A5	367.15	-8.5834	-63.175	-24.024
C4	509.23	-8.4639	66.722	21.757
A6	367.15	-8.3166	0.48	39.044
A7	447.08	-8.2823	-1.469	30.767
B1	471.07	-8.229	19.25	44.568
C8	525.23	-8.1667	32.461	13.994
C3	677.32	-8.1269	40.149	17.143
B5	486.08	-8.0739	-38.416	-37.612
C12	521.23	-7.8891	30.866	43.072
C10	489.26	-7.8564	56.193	12.63
A14	381.17	-7.8131	22.415	31.123
A15	381.17	-7.771	6.845	22.081
C13	459.22	-7.7607	32.189	23.002
A9	389.41	-7.7451	-16.96	12.779
C11	531.2	-7.7143	45.801	54.648
A3	369.17	-7.6796	5.433	15.736
B4	572.21	-7.6616	-13.588	-2.092
C9	419.18	-7.6238	13.758	21.127
C1	519.24	-7.4792	-1.707	22.172
C2	542.22	-7.4703	4.033	22.974
C16	475.25	-7.3524	0.149	16.808
B6	325.1	-7.3055	1.328	8.603
C7	501.17	-7.3083	10.075	14.369
C5	495.22	-7.2844	13.377	7.76
A17	355.15	-7.2631	28.732	13.559
A16	346.12	-7.218	7.703	8.058
A13	346.12	-7.2163	10.98	35.229
A4	445.06	-7.1542	-19.794	0.532
A8	447.08	-7.1542	2.754	24.153
C15	581.25	-7.1332	11.07	22.32
A12	333.05	-7.1156	12.031	5.138
B2	569.08	-7.1138	10.931	24.885
A11	333.05	-7.0653	13.345	-11.693
B3	415.14	-7.0634	22.193	21.311
A2	299.09	-7.0111	-7.033	25.381
A1	299.09	-7.0109	-10.039	29.236
D1	582.25	-6.539	47.641	6.39
D5	584.27	-6.2997	-59.156	-3.366
D4	612.3	-6.2456	15.929	6.889
D3	612.16	-6.0249	7.992	18.787
D2	586.2	-6.0206	29.96	18.774
